# Supplementary material for: DOPAL initiates αSynuclein-dependent impaired proteostasis and degeneration of neuronal projections in Parkinson’s disease
Source: NPJ Parkinsons Dis. 2023 Mar 25;9:42. doi: 10.1038/s41531-023-00485-1 (PMC10039907; doi:10.1038/s41531-023-00485-1)
Supplement: Supplementary file 2 — Supplementary File 6 [file 41531_2023_485_MOESM2_ESM.xlsx]

## Sheet: distance #32
	DMSO								Dis 0.2								Dis 0.35
10	232.568	367.098	451.756	235.19	158.308	167.254	6.15582	288.801	92.4227	73.315	11.4521	22.4372	7.36207	10.3507	20.06	3.48554	34.5228	43.4288	57.5802	4.06585	23.5112	0	78.0249	15.4545
12	346.523	625.761	608.837	475.39	524.315	288.959	424.966	457.123	257.105	8.67283	55.9348	512.823	16.0021	225.031	84.9076	38.8713	67.4278	68.9871	259.293	25.896	64.3487	26.6664	78.4901	5.41588
delta	113.955	258.663	157.081	240.2	366.007	121.705	418.81	168.322	164.682	-64.6422	44.4827	490.386	8.64003	214.68	64.8476	35.3858	32.905	25.5583	201.713	21.8301	40.8375	26.6664	0.4652	-10.0386
average	230.593								119.808								42.4921
30	149.532	266.543	93.6836	199.301	189.133	149.848	210.137	278.106	46.3759	23.4341	61.5857	44.0106	10.0858	31.7932	78.5632	6.57988	106.109	44.0654	105.724	17.8385	27.0629	36.207	43.5252	0
32	518.899	621.799	630.325	551.677	486.646	335.619	517.521	476.973	131.451	55.5409	221.574	52.9414	96.9722	198.719	78.8311	179.21	97.4779	47.4112	324.495	115.177	33.4083	72.2751	17.7751	7.6743
delta	369.367	355.256	536.641	352.376	297.513	185.771	307.384	198.867	85.0751	32.1068	159.988	8.9308	86.8864	166.926	0.2679	172.63	-8.6311	3.3458	218.771	97.3385	6.3454	36.0681	-25.7501	7.6743
average	325.397								89.1014								41.8952
50	177.047	288.157	90.2491	142.745	159.78	52.8528	301.906	280.85	82.214	37.1677	68.8809	14.7551	12.682	21.654	45.1953	0.832109	134.208	43.8582	120.035	3.27537	135.356	10.3421	15.2258	0
52	516.401	652.426	584.487	460.168	440.839	345.173	501.955	502.242	156.694	12.0682	31.7021	59.5043	54.8123	47.9624	75.7436	113.764	254.245	105.662	241.202	95.932	50.4078	12.3026	10.4128	352.28
delta	339.354	364.269	494.238	317.423	281.059	292.32	200.049	221.392	74.48	-25.0995	-37.1788	44.7492	42.1303	26.3084	30.5483	112.932	120.037	61.8038	121.167	92.6566	-84.9482	1.9605	-4.813	352.28
average	313.763								33.6087								82.518
2	216.234	195.748	60.2279	201.877	232.786	154.751	468.124	167.415	19.1064	30.3664	15.8169	53.8827	111.046	9.13852	44.1429	11.5954	47.3814	40.5677	69.8427	32.1813	32.4175	5.59943	2.71938	315.907
4	172.327	171.699	82.8383	162.513	116.564	89.752	477.401	263.663	13.1829	17.7136	35.1017	3.51189	0	55.1506	33.8889	0.413279	36.3167	9.29351	64.5725	46.5142	13.1571	18.1831	0	241.843
6	193.473	199.484	271.661	163.66	98.9804	44.3306	43.2111	208.46	62.2187	66.6943	113.027	103.35	13.349	21.673	88.8996	0	115.815	21.2496	72.5726	6.25402	25.4717	3.76567	150.624	9.02799
8	163.121	315.758	370.246	201.177	100.281	83.4459	160.01	242.08	65.6601	87.8226	65.3626	36.0355	19.3644	11.0144	65.8258	5.92574	49.2609	32.4081	33.0362	5.71167	10.8452	0	58.0165	9.5029
10	232.568	367.098	451.756	235.19	158.308	167.254	6.15582	288.801	92.4227	73.315	11.4521	22.4372	7.36207	10.3507	20.06	3.48554	34.5228	43.4288	57.5802	4.06585	23.5112	0	78.0249	15.4545
12	346.523	625.761	608.837	475.39	524.315	288.959	424.966	457.123	257.105	8.67283	55.9348	512.823	16.0021	225.031	84.9076	38.8713	67.4278	68.9871	259.293	25.896	64.3487	26.6664	78.4901	5.41588
14	447.05	569.947	556.452	535.21	492.979	280.237	409.716	422.247	109.549	15.21	60.3107	14.7605	55.6349	113.204	50.6945	93.9211	35.7887	93.4069	158.395	31.049	92.1588	33.2965	11.2072	150.895
16	403.233	452.699	389.52	532.786	357.95	224.123	398.226	374.056	74.4432	35.581	75.3563	24.1342	155.972	102.037	38.1509	102.633	40.9221	238.503	64.9143	4.16466	152.372	4.96997	0	133.347
18	416.979	470.017	379.958	538.674	337.6	193.795	372.36	342.257	87.0276	62.4822	61.8115	8.73266	65.1476	12.286	27.3938	137.04	74.9901	215.521	227.002	64.6991	223.986	153.235	0	108.389
20	394.237	420.518	381.799	440.694	328.667	198.24	398.238	280.216	55.2591	100.27	23.3361	16.7589	62.5953	54.9192	103.327	165.175	26.5394	381.864	19.9457	169.915	225.252	4.43979	0	244.548
22	173.772	250.762	91.911	162.375	56.7383	121.873	360.271	147.009	69.0857	60.9977	15.201	43.1802	13.3984	10.0151	16.9895	230.415	47.623	43.2316	41.3373	6.63647	33.5167	26.8415	21.3454	4.60401
24	177.221	195.206	55.2035	147.256	132.795	10.4386	104.679	219.273	39.8272	18.3515	28.7806	66.3297	64.7667	18.9797	45.0634	87.8619	55.135	62.0283	30.6061	29.2421	21.9848	18.2951	52.0949	10.673
26	43.788	235.01	54.6295	170.792	155.974	3.27478	153.486	295.849	57.5842	110.261	16.7716	14.1036	36.2273	44.8278	31.4583	12.07	23.499	52.7533	83.1109	6.06665	7.55316	3.64923	8.07049	27.568
28	201.461	236.804	108.848	128.993	186.926	90.8606	158.065	286.935	99.0726	12.9888	31.9723	117.234	21.5405	27.8467	40.5675	43.1395	39.4167	81.8534	63.9349	23.4862	15.3308	16.4936	11.683	1.59553
30	149.532	266.543	93.6836	199.301	189.133	149.848	210.137	278.106	46.3759	23.4341	61.5857	44.0106	10.0858	31.7932	78.5632	6.57988	106.109	44.0654	105.724	17.8385	27.0629	36.207	43.5252	0
32	518.899	621.799	630.325	551.677	486.646	335.619	517.521	476.973	131.451	55.5409	221.574	52.9414	96.9722	198.719	78.8311	179.21	97.4779	47.4112	324.495	115.177	33.4083	72.2751	17.7751	7.6743
34	519.133	538.561	517.867	534.236	405.475	295.1	494.655	433.809	68.4477	106.829	52.7986	17.1313	169.312	107.233	23.0789	210.926	55.1676	176.802	126.87	58.3372	108.021	44.5449	112.126	61.2637
36	423.798	544.448	434.84	531.656	347.64	233.183	460.217	366.873	63.4056	34.6027	12.9087	32.4034	79.7366	57.7636	11.7566	171.819	40.6628	156.668	34.0784	73.367	129.275	35.7308	171.146	61.9956
38	382.282	447.552	434.771	406.583	376.721	281.44	366.471	373.358	136.679	48.1393	20.4844	53.323	155.614	99.8456	23.6342	48.621	37.4368	209.116	54.0081	59.3805	348.251	60.4612	582.268	90.9785
40	342.241	431.764	434.386	390.829	368.644	309.408	390.371	313.98	90.2229	37.8407	44.8244	39.0037	51.0769	17.9782	15.3836	115.78	8.24127	112.837	50.0583	14.9775	159.923	17.0898	11.083	62.1616
42	115.471	192.957	46.144	40.6653	82.7568	23.9975	273.995	251.739	86.2565	23.5971	16.2139	61.7325	24.8948	39.9362	16.8851	34.4264	100.194	55.0411	31.617	8.69583	26.0592	32.7287	22.0883	44.1101
44	131.876	184.774	31.2201	75.9271	156.195	72.223	421.73	268.603	125.944	7.27193	20.6076	30.2252	1.94443	13.3528	52.1358	9.9485	22.5215	32.8937	44.6985	3.30956	10.5296	73.0507	0.62786	3.68438
46	134.88	232.781	44.2159	154.156	170.403	48.7311	313.063	286.427	218.29	39.0044	20.8995	23.8109	34.2841	57.3217	86.7799	25.5683	18.9058	24.6385	92.2019	10.7831	14.3652	4.17084	65.3069	0
48	206.863	239.407	103.87	185.697	167.819	30.0449	312.323	155.216	267.124	42.7442	73.567	13.8104	4.67263	33.4716	51.7101	21.3623	30.4225	39.4566	56.0198	17.9251	14.7878	60.0383	16.9042	1.64691
50	177.047	288.157	90.2491	142.745	159.78	52.8528	301.906	280.85	82.214	37.1677	68.8809	14.7551	12.682	21.654	45.1953	0.832109	134.208	43.8582	120.035	3.27537	135.356	10.3421	15.2258	0
52	516.401	652.426	584.487	460.168	440.839	345.173	501.955	502.242	156.694	12.0682	31.7021	59.5043	54.8123	47.9624	75.7436	113.764	254.245	105.662	241.202	95.932	50.4078	12.3026	10.4128	352.28
54	409.239	569.762	518.583	540.184	345.136	323.418	455.227	442.918	63.2491	31.644	34.9741	23.1398	104.69	82.1248	9.03239	160.357	130.883	104.658	185.751	56.0754	33.461	22.3149	73.3001	16.0697
56	433.743	479.071	457.676	505.002	346.526	292.618	474.47	362.343	46.9837	70.9268	100.276	51.7266	242.739	118.001	21.1921	202.275	51.6529	114.283	90.6411	45.5668	63.3041	72.8236	19.6378	4.90653
58	385.469	430.545	462.023	482.975	359.592	271.841	420.199	324.317	110.217	78.1986	18.3878	92.79	142.922	61.781	21.3001	103.313	6.43755	111.56	53.7515	30.6882	178.66	107.625	12.0775	64.2709
60	336.515	428.225	484.785	511.427	323.356	262.026	420.369	293.307	144.966	92.7241	57.116	47.1324	32.9198	124.881	15.9501	120.784	25.9812	38.4928	97.7019	206.294	147.618	143.511	25.1862	184.085
total	8765.38	11255.3	9233.01	9809.82	8007.53	5278.86	10269.5	9406.45	2940.06	1442.46	1467.04	1694.71	1861.76	1830.29	1318.54	2458.11	1815.19	2802.54	2955	1273.51	2422.4	1120.65	1670.97	2233.9
average	9003.23								1876.62								2036.77

## Sheet: distance #33
	DMSO								Dis 0.2								Dis 0.35
10	147.962	273.101	474.626	138.908	586.768	356.89	691.634	281.87	100.315	204.802	0.871858	59.7618	45.7886	31.3177	8.25552	63.0511	46.0777	21.5601	76.1635	21.691	8.3672	12.709	4.76839	35.5274
12	581.633	647.245	557.14	461.286	733.246	562.687	647.783	542.721	117.73	253.462	2.14871	222.858	159.812	297.274	145.177	309.358	181.696	115.356	31.073	222.847	133.806	337.755	13.1175	162.762
delta	433.671	374.144	82.514	322.378	146.478	205.797	-43.851	260.851	17.415	48.66	1.27685	163.096	114.023	265.956	136.921	246.307	135.618	93.7959	-45.0905	201.156	125.439	325.046	8.34911	127.235
average	222.748								78.4867								121.444
30	26.793	287.696	442.876	168.723	643.66	323.435	617.125	311.399	54.7181	160.16	13.7507	13.6726	29.5672	99.3716	21.1067	58.647	28.5062	45.7313	124.715	38.8196	33.8982	97.5942	24.7021	6.02474
32	363.416	639.242	500.981	434.974	740.852	591.857	643.46	597.12	29.1204	163.013	195.368	181.79	11.3123	421.555	372.99	424.103	192.447	50.6206	20.423	98.0204	95.8602	49.9315	9.5033	18.5405
delta	336.623	351.546	58.105	266.251	97.192	268.422	26.335	285.721	-25.5977	2.853	181.617	168.117	-18.2549	322.183	351.883	365.456	163.941	4.8893	-104.292	59.2008	61.962	-47.6627	-15.1988	12.5158
average	211.274								168.532								16.9194
50	0.849413	137.468	234.838	104.808	556.649	291.337	686.582	266.902	128.186	124.959	1.70946	19.0185	33.4046	31.0517	16.8828	104.707	48.3481	40.5925	87.902	91.1924	2.84426	69.1263	183.804	67.3322
52	309.034	629.096	457.601	444.692	716.943	563.92	670.404	601.449	10.0704	215.692	28.5738	229.757	14.5362	397.083	246.938	520.68	146.941	39.0405	40.2408	219.255	10.5946	11.975	41.9813	182.085
delta	308.185	491.628	222.763	339.884	160.294	272.583	-16.178	334.547	-118.116	90.733	26.8643	210.739	-18.8684	366.031	230.055	415.973	98.5929	-1.552	-47.6612	128.063	7.75034	-57.1513	-141.823	114.753
average	264.213								150.426								12.6214
2	86.174	204.323	131.55	301.342	258.016	340.574	188.446	168.927	67.5416	43.8417	39.7043	21.3685	88.384	39.7039	108.615	148.199	47.6724	77.1177	115.542	67.0564	46.5226	75.28	61.6007	13.7372
4	62.6394	87.2837	81.4109	165.672	154.398	331.965	168.45	141.069	15.132	74.5559	23.1345	16.2384	28.218	31.9839	94.4164	62.7752	28.9625	64.3915	74.3338	31.9581	0	98.4848	24.1529	17.0517
6	67.3721	132.292	206.424	115.13	306.885	307.813	428.704	181.182	15.9216	63.1834	0	13.3234	7.96069	38.9592	15.0455	58.813	49.7173	6.10831	120.276	5.62697	205.164	88.3339	17.5477	17.0253
8	209.462	174.203	389.636	109.477	513.382	254.308	555.576	229.629	60.4411	88.5873	0.41904	16.5571	13.8989	80.4475	15.9866	45.1494	14.6732	21.3273	87.6088	20.4069	217.252	51.4283	20.9784	7.76074
10	147.962	273.101	474.626	138.908	586.768	356.89	691.634	281.87	100.315	204.802	0.871858	59.7618	45.7886	31.3177	8.25552	63.0511	46.0777	21.5601	76.1635	21.691	8.3672	12.709	4.76839	35.5274
12	581.633	647.245	557.14	461.286	733.246	562.687	647.783	542.721	117.73	253.462	2.14871	222.858	159.812	297.274	145.177	309.358	181.696	115.356	31.073	222.847	133.806	337.755	13.1175	162.762
14	548.249	572.482	632.883	404.5	649.168	459.676	720.37	491.664	29.1773	212.256	149.491	170.818	151.26	144.342	339.715	411.841	119.689	37.7271	33.7456	84.8988	0	28.4867	45.5298	360.146
16	589.43	534.934	616.119	413.341	571.116	443.161	562.951	419.919	32.5635	65.9921	161.503	137.036	135.226	176.281	41.5029	599.952	133.017	11.4718	50.4619	56.6473	0.426856	30.1256	0.210474	235.368
18	619.766	628.945	711.623	378.432	537.225	440.758	532.455	416.074	59.6436	200.219	70.325	250.756	60.4301	228.269	38.0949	577.222	262.628	18.191	86.9017	254.775	0.4563	10.6645	26.0292	232.946
20	527.859	637.209	705.503	443.56	528.268	389.324	519.847	410.184	12.3215	75.6143	26.7565	7.21505	24.8705	247.075	73.1735	460.116	225.24	0	21.7682	83.3372	0	21.3676	0.438132	147.975
22	71.2016	89.794	285.814	89.8246	125.176	64.0161	181.931	166.992	68.4232	29.9185	5.78809	8.56717	15.084	71.3119	48.3497	132.185	44.281	93.1536	59.4165	39.3912	27.3541	109.082	127.274	24.2096
24	32.5399	82.0099	289.56	114.194	281.135	207.906	367.123	41.6153	246.524	28.1343	0.920636	1.78511	13.8416	9.86362	44.1151	79.0437	31.622	17.4015	18.4541	28.3521	4.41688	94.9832	4.91969	13.4644
26	53.6183	145.393	367.143	90.3022	473.869	246.861	568.791	258.799	43.5754	163.233	8.37424	26.6395	27.7769	14.7237	23.1671	58.2935	59.0707	38.2222	138.053	28.5764	0.416502	34.6817	116.71	41.4654
28	76.1357	188.399	367.499	121.527	564.756	249.288	714.687	310.152	227.47	284.471	6.87553	24.1847	11.5754	35.2501	84.1553	140.103	14.3912	31.5724	202.356	19.8902	29.3976	145.021	39.9968	6.55577
30	26.793	287.696	442.876	168.723	643.66	323.435	617.125	311.399	54.7181	160.16	13.7507	13.6726	29.5672	99.3716	21.1067	58.647	28.5062	45.7313	124.715	38.8196	33.8982	97.5942	24.7021	6.02474
32	363.416	639.242	500.981	434.974	740.852	591.857	643.46	597.12	29.1204	163.013	195.368	181.79	11.3123	421.555	372.99	424.103	192.447	50.6206	20.423	98.0204	95.8602	49.9315	9.5033	18.5405
34	508.445	711.6	520.003	412.018	671.454	645.267	717.197	501.951	37.4631	115.877	196.126	125.579	73.0364	190.873	447.281	454.276	64.8799	42.2056	49.2625	104.964	0	23.3666	33.4409	19.6593
36	500.484	775.864	623.958	440.512	631.471	489.47	630.334	476.471	93.345	54.3057	343.568	105.83	42.1685	139.662	240.28	692.877	67.0522	23.1946	61.2675	154.811	0	13.5075	0	182.643
38	420.944	580.15	736.091	471.375	576.514	587.383	593.958	409.051	19.798	39.5958	433.764	127.339	17.6576	208.324	28.1557	622.634	65.0623	41.7009	46.2641	251.114	3.35758	14.8873	1.07476	286.236
40	291.477	812.804	603.835	351.417	475.052	497.562	584.265	395.189	25.1822	42.6599	177.816	110.02	117.149	180.387	45.9909	480.137	41.6466	11.7416	106.604	204.384	52.0781	3.26052	0.81953	223.912
42	58.6914	147.035	318.981	73.6514	182.216	191.122	232.408	214.495	87.9877	102.14	2.8943	7.08258	126.61	119.478	22.9687	104.237	86.1701	55.4931	203.354	37.4261	27.2434	42.798	22.5735	7.15764
44	3.09344	96.6921	233.83	91.9787	267.572	201.21	529.324	43.6342	18.0968	40.556	5.55011	3.53206	46.4283	82.3199	43.1103	175.095	32.252	122.955	136.977	12.4904	7.92863	8.47724	13.4453	27.0842
46	0.851423	107.051	219.935	60.4363	439.823	182.739	662.015	191.812	56.8035	33.3314	0	34.0053	161.226	204.646	11.5768	70.6386	75.3289	32.3536	148.082	19.3837	13.7682	60.8091	8.47779	38.2343
48	1.09957	105.564	166.497	49.2028	527.969	285.149	602.964	279.614	89.4725	105.956	1.5206	17.3404	29.9939	123.023	32.4483	148.24	62.3932	34.8568	109.139	44.2011	123.474	70.1652	171.981	48.4611
50	0.849413	137.468	234.838	104.808	556.649	291.337	686.582	266.902	128.186	124.959	1.70946	19.0185	33.4046	31.0517	16.8828	104.707	48.3481	40.5925	87.902	91.1924	2.84426	69.1263	183.804	67.3322
52	309.034	629.096	457.601	444.692	716.943	563.92	670.404	601.449	10.0704	215.692	28.5738	229.757	14.5362	397.083	246.938	520.68	146.941	39.0405	40.2408	219.255	10.5946	11.975	41.9813	182.085
54	365.664	826.333	547.498	401.368	691.035	524.456	553.751	544.096	14.1013	112.789	99.1731	86.4363	0.459426	361.627	291.107	367.465	84.6428	27.3182	19.6329	117.122	6.73518	4.65907	1.54221	187.198
56	303.56	911.731	523.754	410.761	646.269	450.979	600.145	508.74	20.8443	63.9287	125.691	114.421	14.7676	353.829	23.0416	600.493	53.713	32.2748	55.6713	23.6648	1.70845	5.25867	21.4025	224.256
58	365.05	672.249	583.786	374.847	579.582	390.383	437.547	438.497	45.1163	72.4641	114.038	78.8281	50.9205	118.691	2.8291	614.559	28.3723	52.7584	44.9232	23.5162	0.823977	35.8222	72.2318	325.773
60	132.157	697.73	587.917	410.006	431.956	361.672	216.861	405.873	88.543	48.6644	155.783	69.6193	26.0238	83.2019	45.1262	422.273	69.6497	23.0132	87.2211	8.30373	0.204478	57.2849	6.54323	137.042
total	7325.65	12535.9	13119.3	8048.27	15062.4	11233.2	15827.1	10247.1	1915.63	3284.36	2391.64	2301.38	1579.39	4561.93	2971.6	9007.16	2406.14	1229.45	2457.83	2414.12	1054.1	1707.33	1116.8	3297.63
average	11674.9								3501.64								1960.43

## Sheet: distance #34
	DMSO								Dis 0.2								Dis 0.35
10	197.985	609.799	306.639	707.108	237.273	240.977	662.972	16.932	82.7295	44.8643	25.0323	66.4489	7.19531	30.3977	105.324	26.9491	29.0893	19.1117	22.2354	73.1001	30.4563	23.7198	8.06843	68.0994
12	797.165	702.857	344.592	766.508	612.626	484.647	512.165	300.622	55.136	93.2155	220.855	144.584	3.0432	240.743	185.907	121.57	31.6632	112.45	132.663	69.8223	81.4319	24.8248	187.403	140.038
delta	599.18	93.058	37.953	59.4	375.353	243.67	-150.807	283.69	-27.5935	48.3512	195.823	78.1351	-4.15211	210.345	80.583	94.6209	2.5739	93.3383	110.428	-3.2778	50.9756	1.105	179.335	71.9386
average	192.687								84.5141								63.302
30	185.084	564.014	377.828	924.346	144.621	115.563	619.095	0.871778	130.803	35.0067	93.9719	35.5793	2.83144	31.4635	41.0586	22.4489	41.1893	67.996	59.6365	5.77669	69.3962	22.8628	51.6218	95.7679
32	779.778	721.811	499.302	781.505	639.362	615.081	578.082	490.321	115.962	196.284	60.8656	36.612	10.0466	46.1908	193.192	125.259	4.8818	61.5888	18.2462	26.6648	19.1194	23.122	134.727	140.679
delta	594.694	157.797	121.474	-142.841	494.741	499.518	-41.013	489.449	-14.841	161.277	-33.1063	1.0327	7.21516	14.7273	152.133	102.81	-36.3075	-6.4072	-41.3903	20.8881	-50.2768	0.2592	83.1052	44.9111
average	271.727								48.9061								1.84773
50	242.861	294.418	336.165	887.328	2.84341	189.478	319.512	0.864893	101.679	37.6528	80.0614	73.0486	0	51.9344	54.0488	24.8468	2.73195	53.1659	45.3934	3.2354	2.91529	105.232	37.1803	85.7218
52	788.893	639.092	445.838	746.404	434.058	616.261	598.646	529.875	44.8168	105.013	72.3923	62.6843	63.9328	13.4596	176.69	76.0915	1.69009	68.2301	38.3661	36.9563	56.241	23.0148	233.802	82.844
delta	546.032	344.674	109.673	-140.924	431.215	426.783	279.134	529.01	-56.8622	67.3602	-7.6691	-10.3643	63.9328	-38.4748	122.641	51.2447	-1.04186	15.0642	-7.0273	33.7209	53.3257	-82.2172	196.622	-2.8778
average	315.7								23.9761								25.696
2	300.208	224.18	121.235	116.253	66.3429	200.434	352.096	159.458	31.1355	51.716	83.8313	12.5129	5.77115	62.7063	52.4541	34.6572	105.172	48.984	77.1394	10.2363	39.9188	19.7087	33.6563	25.0115
4	160.493	227.003	112.385	14.1566	17.3317	161.424	462.815	11.2575	87.8457	28.1738	156.575	30.0838	41.2004	22.0278	23.1498	147.677	27.2227	13.2188	30.4775	5.96424	45.8368	13.1399	18.0843	28.9762
6	187.443	437.171	209.658	32.0854	18.1081	160.372	505.409	0.957769	50.4973	28.7579	80.4179	44.0874	13.0031	79.2284	106.886	121.559	38.5046	20.642	67.0584	26.8517	14.8145	57.7731	81.7479	2.81603
8	184.169	505.292	214.08	461.889	110.327	200.249	571.589	4.55849	9.18646	91.3837	117.381	50.5087	10.9749	74.9832	75.0395	24.1769	56.666	12.9399	16.5707	1.26749	23.3014	18.275	29.4936	30.8736
10	197.985	609.799	306.639	707.108	237.273	240.977	662.972	16.932	82.7295	44.8643	25.0323	66.4489	7.19531	30.3977	105.324	26.9491	29.0893	19.1117	22.2354	73.1001	30.4563	23.7198	8.06843	68.0994
12	797.165	702.857	344.592	766.508	612.626	484.647	512.165	300.622	55.136	93.2155	220.855	144.584	3.0432	240.743	185.907	121.57	31.6632	112.45	132.663	69.8223	81.4319	24.8248	187.403	140.038
14	709.27	690.58	307.446	691.508	545.405	432.436	425.601	493.451	43.8093	274.424	39.2669	56.7409	87.0636	58.4255	76.2355	0	18.0162	84.7467	67.3103	51.998	51.0943	23.0706	8.79028	132.288
16	514.102	608.035	119.285	788.992	555.076	440.147	411.762	505.921	29.1419	94.6059	18.9975	34.8408	210.672	50.7985	93.689	7.25966	1.75453	59.3111	149.791	215.127	16.5163	54.4194	15.8493	161.473
18	290.628	612.644	22.6722	1140.99	577.508	416.845	354.945	555.516	133.532	62.2246	59.3191	28.1174	78.9313	15.8797	33.4515	18.2827	1.08997	100.736	166.118	246.331	28.2512	6.45392	40.0713	214.203
20	142.144	565.635	70.7969	1076.67	566.808	419.413	333.198	464.118	80.1487	48.2855	27.056	33.9929	1.26464	16.861	64.2713	43.7181	1.50469	83.2011	43.4712	124.836	10.3537	7.9667	67.7583	138.192
22	187.231	248.085	131.471	269.875	87.0356	28.2711	329.033	189.886	137.892	26.4687	40.3405	26.674	35.0604	167.795	43.0332	35.9754	5.08491	50.4569	63.9008	37.3396	11.5499	27.7261	58.3074	62.4057
24	135.838	343.248	219.238	144.038	115.885	87.2715	362.946	13.6043	15.2096	14.745	37.6273	18.9789	7.54539	82.902	150.501	12.9751	3.56594	8.8798	68.8682	10.6857	30.8822	28.4083	37.5735	169.99
26	153.589	434.954	285.275	582.714	134.469	89.1364	475.047	18.6396	138.787	38.1131	83.6496	22.4388	8.76716	26.4446	51.7021	35.8807	5.45369	24.3488	37.1274	34.6525	8.04313	28.4831	52.7573	49.9017
28	216.542	489.005	357.852	717.604	170.299	134.748	533.19	3.70137	58.9814	32.8905	138.843	21.0743	0.432089	61.9692	59.5414	8.84949	7.43182	73.1434	50.1673	28.1771	18.4696	7.12962	191.217	62.9515
30	185.084	564.014	377.828	924.346	144.621	115.563	619.095	0.871778	130.803	35.0067	93.9719	35.5793	2.83144	31.4635	41.0586	22.4489	41.1893	67.996	59.6365	5.77669	69.3962	22.8628	51.6218	95.7679
32	779.778	721.811	499.302	781.505	639.362	615.081	578.082	490.321	115.962	196.284	60.8656	36.612	10.0466	46.1908	193.192	125.259	4.8818	61.5888	18.2462	26.6648	19.1194	23.122	134.727	140.679
34	689.47	559.863	355.024	654.546	529.57	481.84	462.34	453.927	37.8005	64.5941	57.4025	32.9364	3.26817	157.646	53.4281	30.6559	44.0987	62.5726	52.2245	20.6005	0.851161	11.642	109.028	163.816
36	563.707	513.757	161.427	1088.37	461.93	477.643	370.919	335.818	48.4586	96.9322	54.8256	20.4364	0	76.3935	64.3267	75.2232	15.971	66.4868	280.575	116.271	1.55845	7.59129	36.7621	112.167
38	485.233	402.308	51.7453	1280.86	454.291	483.048	329.041	143.762	115.266	145.616	61.037	52.0869	0	7.38163	83.3912	51.1828	39.6307	34.9981	69.2419	199.777	16.3906	30.7648	153.857	233.229
40	144.901	371.365	42.3409	969.53	230.32	461.351	194.751	268.287	34.2447	40.1762	28.6424	27.1803	0	143.38	32.769	163.439	62.3536	43.4337	44.1841	213.736	3.2157	4.2122	95.7012	27.53
42	192.99	152.39	99.7906	241.423	126.544	66.2138	282.101	82.2052	82.0425	27.2965	92.5383	16.6426	46.5836	101.832	145.353	25.9158	44.3932	84.1125	40.2087	20.7865	23.442	14.8972	73.3853	115.675
44	124.672	336.149	261.745	380.785	87.4562	41.0579	314.472	8.782	131.961	31.7427	63.6183	8.79234	24.3599	113.941	67.7643	9.28294	60.3199	30.6066	68.6623	2.94993	17.0671	224.758	58.2985	69.5271
46	173.749	340.866	298.846	617.084	109.332	67.2814	216.396	6.0803	93.8449	58.5718	57.77	13.526	21.9475	91.8128	66.9152	32.629	9.21079	26.6351	130.534	5.03796	0.935967	159.914	31.9867	65.3382
48	176.183	312.549	381.326	757.132	6.86231	97.0337	257.91	2.37487	80.0026	0.205649	90.4903	25.6876	0	61.212	41.9291	32.5321	11.9262	58.7036	58.1357	0	0.867618	102.03	9.68828	47.8798
50	242.861	294.418	336.165	887.328	2.84341	189.478	319.512	0.864893	101.679	37.6528	80.0614	73.0486	0	51.9344	54.0488	24.8468	2.73195	53.1659	45.3934	3.2354	2.91529	105.232	37.1803	85.7218
52	788.893	639.092	445.838	746.404	434.058	616.261	598.646	529.875	44.8168	105.013	72.3923	62.6843	63.9328	13.4596	176.69	76.0915	1.69009	68.2301	38.3661	36.9563	56.241	23.0148	233.802	82.844
54	769.054	589.896	299.594	918.117	335.236	553.14	407.549	346.225	22.6134	45.6584	40.4724	16.4583	1.03326	13.539	50.8232	28.0402	1.85818	92.8474	116.594	78.9967	18.0345	10.4504	164.227	136.416
56	577.621	507.481	51.6192	1366.05	128.313	530.23	360.344	212.961	65.9835	157.586	28.6551	5.41363	0	14.3566	65.4917	14.137	0	42.796	140.115	67.5192	0	18.8236	37.1007	37.3397
58	248.202	529.793	53.6121	1406.44	78.6931	534.303	380.072	348.299	34.4565	125.729	16.9892	48.699	0	22.6064	97.0496	13.7626	1.13777	42.5712	57.6761	176.001	22.9817	25.2372	64.0013	93.7682
60	153.925	478.764	8.21836	1240.55	223.859	515.808	288.851	389.537	12.6406	38.2383	21.9244	42.9237	0.409819	1.52664	70.9375	28.4175	0.790677	43.2635	35.3729	42.6345	16.4426	2.94715	154.709	17.2663
total	10473.1	14013	6547.05	21770.9	7807.79	9341.7	12272.8	6358.81	2106.61	2136.17	2050.85	1109.79	685.338	1939.84	2426.35	1393.39	674.403	1592.18	2248.06	1953.33	680.379	1128.6	2276.85	2812.18
average	11073.1								1731.04								1670.75

## Sheet: distance #35-36
	DMSO																			Dis 0.2																			Dis 0.35
10	250.967	340.727	4.67071	355.358	55.8989	646.655	272.489	196.248	171.458	291.895	106.681	252.627	323.569	95.8166	162.151	312.197	149.981	500.061	481.692	34.01	10.3695	90.0898	1.76146	30.2136	6.56376	15.6128	17.1207	31.1051	2.8296	14.5996	458.871	13.3524	11.6973	32.9011	25.0944	19.2507	19.6807	24.7622	1.54133	12.8448	19.9673	11.6117	29.2653	11.1644	17.2027	16.3441	54.2872	0	18.6774
12	525.032	292.792	72.9693	371.692	110.977	687.191	364.234	463.6	272.766	343.238	288.337	360.181	265.01	359.64	465.217	502.291	373.012	512.356	557.74	73.9724	18.5406	45.2052	8.72928	28.7636	22.8309	83.8988	7.2912	8.55162	197.753	117.896	571.471	78.3761	57.8961	80.5916	55.4255	37.2217	25.619	230.267	210.608	28.759	221.841	11.0131	145.709	31.0302	11.3727	41.7509	9.12291	50.4251	10.3381
delta	274.065	-47.935	68.2986	16.334	55.0781	40.536	91.745	267.352	101.308	51.343	181.656	107.554	-58.559	263.823	303.066	190.094	223.031	12.295	76.048	39.9624	8.1711	-44.8846	6.96782	-1.45	16.2671	68.286	-9.8295	-22.5535	194.923	103.296	112.6	65.0237	46.1988	47.6905	30.3311	17.971	5.9383	205.505	209.067	15.9142	201.874	-0.5986	116.444	19.8658	-5.83	25.4068	-45.1643	50.4251	-8.3393
average	116.691																			46.8639																			54.4337
30	220.599	314.675	166.962	304.81	51.3207	1.37833	220.775	237.215	171.029	1.06345	115.666	371.864	337.716	13.453	184.077	327.07	74.4784	557.814	568.841	70.6211	4.24923	0.880918	20.4304	20.7733	18.9081	0.424298	24.3376	126.028	3.83002	17.222	232.809	20.6116	33.7374	44.8815	22.3667	30.5671	50.8927	104.115	7.60242	1.4708	7.91613	61.099	21.418	6.1262	22.5108	11.2826	5.58184	0	14.6946
32	504.442	443.976	349.157	433.898	233.931	425.025	345.277	449.793	306.31	301.411	316.315	267.683	384.996	311.733	589.278	540.558	360.262	709.352	624.293	36.0592	278.732	86.9438	48.3658	37.3199	209.004	21.5019	19.6952	174.225	149.135	33.8198	455.715	131.65	90.5115	79.7842	142.151	182.262	25.5521	303.088	194.206	126.678	37.8107	54.9059	25.9879	78.1058	65.2571	36.5491	83.1986	204.819	45.9992
delta	283.843	129.301	182.195	129.088	182.61	423.647	124.502	212.578	135.281	300.348	200.649	-104.181	47.28	298.28	405.201	213.488	285.784	151.538	55.452	-34.5619	274.483	86.0629	27.9354	16.5466	190.096	21.0776	-4.6424	48.197	145.305	16.5978	222.906	111.038	56.7741	34.9027	119.784	151.695	-25.3406	198.973	186.604	125.207	29.8946	-6.1931	4.5699	71.9796	42.7463	25.2665	77.6168	204.819	31.3046
average	192.468																			87.2542																			53.9161
50	181.823	342.203	176.255	112.667	23.6846	86.7996	149.488	243.707	133.227	227.417	73.7473	275.408	402.538	21.6767	167.362	359.518	11.0478	548.441	585.502	45.1066	7.10078	34.5572	13.8045	15.4046	169.498	25.8356	26.4426	25.1426	24.7586	123.462	5.34271	18.9321	3.18198	51.1541	17.5844	9.3204	104.564	478.479	33.9651	26.4161	0.860574	17.2757	95.5449	5.9181	25.1833	48.9948	23.9656	2.22699	37.4018
52	476.303	477.242	351.236	323.642	178.479	336.363	366.169	488.271	365.305	336.207	392.015	456.288	371.18	373.065	554.014	577.418	313.585	642.689	559.296	158.008	385.255	183.073	126.127	253.985	73.3569	70.8358	43.501	131.078	359.233	52.1848	75.0024	40.0492	130.735	18.2241	39.6746	263.825	187.25	289.106	131.622	141.511	27.0436	23.9759	83.1926	21.2065	44.3555	55.4275	160.551	92.7769	136.449
delta	294.48	135.039	174.981	210.975	154.794	249.563	216.681	244.564	232.078	108.79	318.268	180.88	-31.358	351.388	386.652	217.9	302.537	94.248	-26.206	112.901	378.154	148.516	112.322	238.58	-96.1411	45.0002	17.0584	105.935	334.474	-71.2772	69.6597	21.1171	127.553	-32.93	22.0902	254.505	82.686	-189.373	97.6569	115.095	26.183	6.7002	-12.3523	15.2884	19.1722	6.4327	136.585	90.5499	99.0472
average	200.856																			88.4648																			56.6266
2	211.076	213.497	51.4141	83.7331	16.4774	122.536	193.779	280.42	183.484	111.933	159.818	282.532	175.975	42.5135	113.059	297	213.972	238.917	236.918	15.7265	10.5405	21.5247	14.8909	47.1262	2.81711	22.863	25.4068	14.2939	17.1846	79.4518	68.0397	35.8837	29.8182	42.7372	11.9829	69.538	42.646	55.817	29.7515	12.8556	4.80955	4.10713	14.3297	16.0954	14.1976	16.581	32.4095	58.4935	110.707
4	177.925	139.945	2.35519	125.34	13.013	18.1762	106.529	157.847	112.338	0.893437	80.5823	369.582	145.441	1.04178	131.223	244.66	202.44	220.462	287.806	0	0	18.9164	4.26525	7.86048	2.99626	3.28848	6.87113	26.4743	22.3187	106.206	7.29227	17.6246	5.67678	81.1771	31.4773	16.2278	39.1194	19.6738	9.55545	0.439292	6.78816	1.09947	22.2504	25.1678	10.2961	1.26751	16.3485	42.6183	8.38317
6	190.311	167.321	3.49071	172.705	9.21119	99.3855	169.701	105.59	111.669	155.916	102.93	242.223	162.518	15.9651	106.128	181.852	148.369	294.785	373.774	7.09224	8.4078	70.8198	2.30214	7.73565	0.453687	0	11.9831	30.5746	21.3541	49.3727	11.9273	12.5916	0.643194	104.436	6.17488	22.4956	19.6304	60.306	9.55346	2.34182	5.85316	1.35394	81.64	30.1133	10.6576	44.6883	16.1843	5.27125	2.23594
8	270.076	273.878	0.881002	202.565	46.1803	397.648	194.746	185.908	163.417	198.584	99.1372	231.699	233.671	79.1088	79.744	211.477	154.79	467.511	411.8	13.204	35.5086	70.3262	2.44654	11.2854	71.8078	20.9281	13.1259	8.86932	57.8999	80.4815	12.0052	26.8005	0.408106	43.4132	27.7676	13.1698	7.27535	167.521	9.14321	2.63528	3.94681	2.22686	92.4374	39.4856	21.1376	10.5696	10.1193	18.4468	8.07935
10	250.967	340.727	4.67071	355.358	55.8989	646.655	272.489	196.248	171.458	291.895	106.681	252.627	323.569	95.8166	162.151	312.197	149.981	500.061	481.692	34.01	10.3695	90.0898	1.76146	30.2136	6.56376	15.6128	17.1207	31.1051	2.8296	14.5996	458.871	13.3524	11.6973	32.9011	25.0944	19.2507	19.6807	24.7622	1.54133	12.8448	19.9673	11.6117	29.2653	11.1644	17.2027	16.3441	54.2872	0	18.6774
12	525.032	292.792	72.9693	371.692	110.977	687.191	364.234	463.6	272.766	343.238	288.337	360.181	265.01	359.64	465.217	502.291	373.012	512.356	557.74	73.9724	18.5406	45.2052	8.72928	28.7636	22.8309	83.8988	7.2912	8.55162	197.753	117.896	571.471	78.3761	57.8961	80.5916	55.4255	37.2217	25.619	230.267	210.608	28.759	221.841	11.0131	145.709	31.0302	11.3727	41.7509	9.12291	50.4251	10.3381
14	541.065	378.31	170.829	406.197	3.53142	490.43	370.384	424.756	165.944	415.548	230.633	116.291	321.887	240.516	461.197	479.421	352.188	696.159	464.086	177.936	8.28407	25.0835	2.25666	158.143	81.4234	16.5734	2.28906	76.0582	49.0108	63.6208	537.033	31.6181	36.2064	36.6297	58.5729	214.499	11.1218	328.962	150.998	72.7094	22.3225	1.27427	93.8805	13.7449	39.6784	84.4885	60.8566	66.5153	12.3776
16	522.853	343.246	206.184	364.35	53.4029	412.645	243.375	399.213	154.048	409.539	392.638	58.8183	365.803	87.8685	419.83	452.82	296.044	611.574	430.556	92.6835	43.3574	0	31.2483	271.488	25.5826	68.2001	6.80411	66.877	45.9955	227.283	249.223	140.983	167.608	267.058	28.8028	200.134	116.047	425.719	47.737	152.748	25.5644	0.203405	16.9263	11.0312	21.4409	68.2569	34.1935	93.608	43.9316
18	472.16	337.06	266.662	171.304	96.2427	410.542	120.067	395.644	104.192	377.179	279.878	117.161	318.625	66.1135	420.974	418.643	364.725	556.49	344.718	146.656	84.1608	122.708	36.2507	246.597	140.255	75.6469	13.7394	133.856	183.602	100.107	144.585	62.6913	32.8223	241.675	43.7969	274.409	198.067	449.288	68.8011	129.599	33.0571	0	21.2944	38.3667	10.3276	106.353	153.344	91.567	87.3471
20	417.201	422.878	209.133	130.685	67.5716	354.163	73.4348	406.604	118.754	341.295	134.311	152.025	322.894	75.157	376.502	350.151	335.972	402.514	436.215	160.231	118.408	113.883	71.0094	190.558	47.4401	206.553	20.8167	165.106	183.627	175.912	134.768	27.1543	88.6238	355.133	65.6206	239.841	143.061	980.307	59.6263	114.942	38.3199	0	20.9986	221.181	12.6039	80.3078	172.906	82.0694	83.5537
22	120.899	67.8046	32.1644	144.421	59.5241	47.7258	129.481	226.277	106.816	68.5197	33.3009	239.299	146.595	54.8614	121.79	288.1	143.253	279.417	267.684	14.249	6.03224	36.9944	84.2168	32.5038	8.39957	7.30029	20.1108	64.5639	101.094	20.9729	31.9846	55.525	29.9329	63.0022	36.533	50.38	25.1485	172.917	5.39116	7.55409	13.7282	0	23.803	31.5924	2.5446	37.0327	71.9744	6.31739	34.8458
24	140.734	71.9215	137.207	144.926	29.6841	59.765	141.972	223.894	157.354	3.42193	50.6979	284.116	151.917	93.4331	86.1998	227.562	101.735	305.015	232.905	195.615	9.89589	5.62267	39.7655	10.7014	2.00784	2.70204	0.869429	226.733	176.229	37.24	75.674	9.49194	8.42967	26.24	43.0107	27.174	22.6373	102.624	13.0096	4.11797	0.474682	4.53509	4.29225	29.7401	0	23.9703	23.2957	0.421497	24.4532
26	201.129	141.074	114.852	173.927	24.028	209.624	170.181	173.719	174.735	6.78568	90.8607	288.104	195.211	97.3803	137.593	240.063	84.2027	462.286	285.622	1.87601	3.43904	4.30754	10.0582	0	0.861445	2.12263	10.267	14.3713	35.6076	12.5775	17.8319	23.5027	104.106	41.8599	24.4788	25.764	59.8801	198.651	17.1571	10.9683	4.60295	2.49857	11.9504	20.2364	0.448696	3.0875	12.0677	0	10.4826
28	245.366	219.924	121.227	200.358	42.0844	107.613	196.597	199.469	195.95	1.06271	89.2998	322.17	315.728	75.1179	157.648	310.656	52.7175	558.423	395.575	58.0398	25.5474	0	4.6517	0	27.5774	5.75199	13.716	32.0674	4.74772	48.8746	148.341	20.9344	133.956	135.309	17.7052	29.9298	52.9687	68.5915	33.7372	6.83807	37.5882	28.1181	28.1674	14.1255	4.14096	5.10355	26.1527	2.13647	12.0089
30	220.599	314.675	166.962	304.81	51.3207	1.37833	220.775	237.215	171.029	1.06345	115.666	371.864	337.716	13.453	184.077	327.07	74.4784	557.814	568.841	70.6211	4.24923	0.880918	20.4304	20.7733	18.9081	0.424298	24.3376	126.028	3.83002	17.222	232.809	20.6116	33.7374	44.8815	22.3667	30.5671	50.8927	104.115	7.60242	1.4708	7.91613	61.099	21.418	6.1262	22.5108	11.2826	5.58184	0	14.6946
32	504.442	443.976	349.157	433.898	233.931	425.025	345.277	449.793	306.31	301.411	316.315	267.683	384.996	311.733	589.278	540.558	360.262	709.352	624.293	36.0592	278.732	86.9438	48.3658	37.3199	209.004	21.5019	19.6952	174.225	149.135	33.8198	455.715	131.65	90.5115	79.7842	142.151	182.262	25.5521	303.088	194.206	126.678	37.8107	54.9059	25.9879	78.1058	65.2571	36.5491	83.1986	204.819	45.9992
34	570.337	361.7	341.352	358.281	186.267	389.359	352.356	481.62	286.402	371.553	435.05	117.001	390.832	302.03	501.917	554.998	492.932	738.133	510.392	84.9376	462.469	111.261	158.254	114.104	264.982	51.654	9.68632	165.507	231.583	123.099	418.424	42.3323	67.0346	170.271	34.5877	188.622	46.6267	426.934	161.225	203.966	29.1474	32.3966	45.7987	163.193	31.4152	16.2462	68.1176	98.8623	149.059
36	520.999	326.992	271.475	255.173	171.639	430.951	286.863	501.516	242.652	351.568	415.288	75.4349	346.924	305.466	471.339	529.233	361.185	639.504	422.9	94.8376	411.573	311.105	189.141	179.923	185.912	290.553	164.645	114.192	379.641	140.565	287.488	49.7454	67.9812	400.869	76.7886	219.012	151.396	379.507	161.074	246.599	76.842	8.75619	176.795	152.52	40.806	303.693	135.742	161.003	111.328
38	429.064	325.967	267.153	121.978	157.305	585.698	266.699	537.334	151.495	325.114	410.612	101.596	211.063	302.286	563.589	456.057	347.61	634.169	472.591	128.218	252.505	376.881	243.495	165.211	164.732	246.298	44.8942	102.819	275.424	128.534	139.529	26.7584	61.491	374.081	94.7066	86.3251	206.29	119.397	98.1113	243.045	77.6583	5.7856	211.201	156.678	67.009	295.356	115.178	112.647	53.8991
40	484.169	471.36	240.092	126.216	54.449	582.284	193.233	386.441	136.792	303.825	343.007	119.13	189.464	308.713	379.102	410.935	281.863	557.507	557.664	168.39	6.69792	257.353	296.767	194.75	187.743	278.555	19.8483	45.6591	381.782	131.831	88.7748	51.9201	111.199	183.652	107.258	82.8314	189.511	146.614	66.4678	263.195	69.0501	9.99799	122.33	188.695	14.8307	229.973	134.227	83.5145	61.2562
42	155.22	147.001	73.8311	96.6357	52.2807	76.8258	130.083	243.692	191.653	29.9325	55.6381	201.764	160.127	35.7911	134.73	234.995	77.4088	188.375	250.063	46.7895	0	28.0774	40.0134	16.192	16.1795	17.362	14.4029	15.8598	27.6314	84.6852	33.3519	24.2769	5.95648	113.056	19.1387	98.8362	48.3193	55.3798	84.7182	35.4837	35.1256	1.15903	43.8078	92.7027	13.0368	56.24	105.464	25.3785	58.3608
44	121.69	52.6306	124.385	96.8648	36.6052	30.9907	138.547	179.41	120.062	3.98676	61.5803	228.287	154.714	2.8615	130.543	197.497	77.8497	378.216	263.787	15.4392	1.69218	43.3378	4.12384	13.8873	0.82431	16.4029	49.8548	31.1813	50.5095	40.7491	190.125	14.0606	1.80205	34.5857	16.1268	45.6952	44.0243	314.393	23.1795	15.8732	33.4145	3.85967	36.9392	9.27443	10.891	43.1481	57.3194	45.8409	17.0418
46	126.1	68.448	109.32	92.7356	0.555694	39.0645	136.556	195.981	149.134	44.7653	52.4935	185.215	207.686	59.9475	154.859	210.227	53.4353	501.643	350.362	23.3785	5.23216	14.2479	34.0289	17.0184	0.81411	13.9781	140.729	21.7803	33.49	33.3909	14.7861	61.6917	71.95	120.731	20.0039	116.994	58.427	161.755	7.30983	25.027	7.7946	12.0073	44.1622	11.8602	12.3799	86.4295	3.86848	34.5138	62.0403
48	153.295	249.329	125.526	69.1511	16.3786	40.6894	153.747	223.71	164.057	98.4291	106.987	242.292	324.913	18.302	190.078	269.026	8.48602	543.29	326.615	31.2568	20.8308	11.4345	43.4363	3.96645	36.3885	9.58983	26.1628	7.27772	48.8924	48.05	11.1519	19.6302	10.8254	39.2742	9.31024	65.3897	75.8289	244.381	14.5226	29.8807	2.21425	7.46502	32.6441	22.4975	13.9032	59.9589	0.418698	3.41585	29.0462
50	181.823	342.203	176.255	112.667	23.6846	86.7996	149.488	243.707	133.227	227.417	73.7473	275.408	402.538	21.6767	167.362	359.518	11.0478	548.441	585.502	45.1066	7.10078	34.5572	13.8045	15.4046	169.498	25.8356	26.4426	25.1426	24.7586	123.462	5.34271	18.9321	3.18198	51.1541	17.5844	9.3204	104.564	478.479	33.9651	26.4161	0.860574	17.2757	95.5449	5.9181	25.1833	48.9948	23.9656	2.22699	37.4018
52	476.303	477.242	351.236	323.642	178.479	336.363	366.169	488.271	365.305	336.207	392.015	456.288	371.18	373.065	554.014	577.418	313.585	642.689	559.296	158.008	385.255	183.073	126.127	253.985	73.3569	70.8358	43.501	131.078	359.233	52.1848	75.0024	40.0492	130.735	18.2241	39.6746	263.825	187.25	289.106	131.622	141.511	27.0436	23.9759	83.1926	21.2065	44.3555	55.4275	160.551	92.7769	136.449
54	575.068	414.399	293.531	367.447	158.139	383.045	373.584	543.107	337.197	455.528	505.122	428.708	383.938	349.637	550.504	545.494	350.11	709.603	505.478	95.3115	52.44	80.8742	25.746	207.761	31.1533	311.682	10.7521	44.1461	285.743	11.1726	207.799	22.9934	128.39	41.2462	42.978	101.277	183.351	243.76	51.2512	127.297	44.0587	11.4267	39.7382	51.4155	89.3145	128.92	104.096	134.647	146.939
56	450.707	408.822	284.402	375.703	105.723	332.369	297.386	556.107	228.325	447.284	452.14	442.045	188.521	245.665	458.806	482.489	315.185	735.365	496.656	138.907	43.1702	203.055	53.3815	196.233	176.218	330.777	1.32359	56.9071	273.561	27.5338	380.165	35.7098	112.403	115.946	58.1691	117.449	218.579	171.645	119.586	214.073	63.2558	24.6747	225.272	101.824	159.384	53.3628	307.509	153.656	57.2067
58	359.807	475.125	266.075	260.245	104.014	427.728	242.342	497.201	184.802	359.094	420.601	488.266	179.549	139.79	439.014	408.175	305.357	648.198	462.525	151.363	84.7143	372.89	160.744	250.531	237.644	252.252	49.4203	61.8015	530.144	82.4074	132.405	37.3183	148.976	49.7908	154.393	77.5138	264.742	68.8962	65.2724	335.404	94.6439	9.73608	137.833	84.3902	44.0662	178.117	140.283	97.3764	131.935
60	375.145	505.912	187.304	194.631	139.864	535.788	268.241	499.175	176.195	326.195	396.352	182.428	119.32	73.9028	349.525	367.992	312.014	548.09	550.339	139.733	247.489	308.904	156.181	299.056	230.34	261.069	128.709	141.169	289.507	48.1805	40.8712	25.2944	214.21	174.235	231.733	83.4777	194.24	35.9765	45.0664	371.306	101.477	9.23306	112.921	100.369	57.8579	205.875	119.018	129.596	37.3208
total	9991.56	8796.16	5022.1	6637.64	2298.46	8768.46	6668.32	10103.5	5537.56	6709.18	6691.72	7500.24	7798.33	4248.85	9057.99	10988.6	6716.21	15386.4	12714.4	2419.65	2646.64	3050.36	1927.89	3029.09	2444.71	2730.21	944.816	2164.28	4444.12	2261.48	5182.79	1179.5	1968.21	3563.94	1563.41	3009.43	2832.5	6828.83	1931.79	2966.58	1147.18	361.796	2062.53	1779.85	888.25	2349.38	2257.8	1898.16	1617.4
average	7980.82																			2852.2																			2272.58
[truncated: 45 more columns]

## Sheet: distance #54
	DMSO																Dis 0.2																Dis 0.35
10	422.694	122.146	394.73	175.803	65.3891	241.18	349.063	97.7735	186.072	257.858	150.625	73.3631	124.037	423.953	483.892	326.603	74.1766	9.42681	13.3301	13.0598	7.01777	8.82431	6.31798	25.8825	14.1484	32.4306	95.9147	47.6581	17.2646	103.543	21.4737	4.25909	34.0251	27.5781	0	24.7155	15.0671	15.9934	38.8094	79.1441	18.7031	20.2916	156.518	18.9506	0	43.4777	0.943356	57.8408
12	566.317	587.992	444.963	270.334	321.275	334.447	307.137	322.957	461.367	528.475	236.105	221.048	286.472	660.878	505.745	505.953	148.673	115.592	252.035	221.752	120.152	134.244	54.5489	98.2217	117.744	265.061	50.0269	68.9537	78.4911	162.844	48.4647	109.747	62.6491	143.386	18.6233	24.966	67.1592	235.79	41.209	10.1248	10.7211	30.7144	128.573	15.1888	24.2642	23.2196	22.2736	147.14
delta	143.623	465.846	50.233	94.531	255.886	93.267	-41.926	225.183	275.295	270.617	85.48	147.685	162.435	236.925	21.853	179.35	74.4964	106.165	238.705	208.692	113.134	125.42	48.2309	72.3392	103.596	232.63	-45.8878	21.2956	61.2265	59.301	26.991	105.488	28.624	115.808	18.6233	0.2505	52.0921	219.797	2.3996	-69.0193	-7.982	10.4228	-27.945	-3.7618	24.2642	-20.2581	21.3302	89.2992
average	166.643																96.9889																28.3715
30	0.845438	255.943	230.548	334.138	193.464	264.476	229.736	151.869	241.144	224.389	195.551	130.937	69.0114	367.312	350.826	304.455	7.47631	86.2321	91.2619	12.7667	19.2154	25.4343	50.676	38.6776	6.91815	1.29211	43.3927	88.3943	20.8268	200.12	37.0781	183.319	153.612	32.2541	11.8994	75.8922	29.901	257.248	75.5868	113.947	8.37938	0	1.96077	8.97804	4.36715	75.74	5.31872	0
32	369	483.695	545.055	276.648	337.372	259.929	279.978	392.502	548.043	466.407	306.67	351.418	219.794	648.897	558.196	477.004	73.6093	63.4297	248.44	82.0412	104.604	49.5294	161.561	116.64	102.864	95.7119	60.2995	29.5183	73.9359	188.958	104.219	22.9572	15.7853	136.158	18.4133	251.351	105.839	233.733	35.5113	9.27052	19.37	128.37	195.406	49.1947	17.0819	58.6235	124.039	148.233
delta	368.155	227.752	314.507	-57.49	143.908	-4.547	50.242	240.633	306.899	242.018	111.119	220.481	150.783	281.585	207.37	172.549	66.133	-22.8024	157.178	69.2745	85.3886	24.0951	110.885	77.9624	95.9459	94.4198	16.9068	-58.876	53.1091	-11.162	67.1409	-160.362	-137.827	103.904	6.5139	175.459	75.938	-23.515	-40.0755	-104.676	10.9906	128.37	193.445	40.2167	12.7148	-17.1165	118.72	148.233
average																	41.5773																43.2059
50	28.2299	154.147	229.197	88.786	154.392	277.493	295.207	171.032	125.822	242.757	334.733	92.3876	29.6964	385.976	465.498	208.201	8.87416	95.1726	11.8767	65.5668	44.4455	69.3489	22.1466	26.7747	150.38	18.5935	91.8949	7.31802	20.5075	29.8756	2.16979	17.142	131.761	64.8387	6.63659	117.593	74.1723	25.4059	69.1804	46.1263	7.94899	13.6263	74.5298	20.682	3.56118	22.3711	16.2466	48.566
52	620.806	604.108	538.723	261.397	370.887	214.393	244.144	411.572	514.684	456.959	265.063	337.748	296.831	738.523	544.611	636.318	93.2201	147.025	327.407	106.776	199.617	184.354	335.47	104.593	25.9182	92.4555	79.0791	54.8319	211.383	226.383	81.3767	70.1111	56.3721	169.559	26.215	140.687	80.0752	129.46	63.9044	31.5559	35.0144	233.728	177.464	74.9572	32.768	59.0776	2.37092	113.994
delta	592.576	449.961	309.526	172.611	216.495	-63.1	-51.063	240.54	388.862	214.202	-69.67	245.36	267.135	352.547	79.113	428.117	84.3459	51.8524	315.53	41.2092	155.171	115.005	313.323	77.8183	-124.462	73.862	-12.8158	47.5139	190.876	196.507	79.2069	52.9691	-75.3889	104.72	19.5784	23.094	5.9029	104.054	-5.276	-14.5704	27.0654	220.102	102.934	54.2752	29.2068	36.7065	-13.8757	65.428
average	235.826																103.62																42.7473
2	324.647	128.274	186.883	157.193	117.47	177.226	153.35	163.286	200.329	192.317	49.0516	137.153	228.972	158.558	122.499	281.602	28.0636	75.9917	68.7722	12.8393	18.5795	33.3902	14.7444	67.6989	2.53816	43.1946	24.2197	28.1969	50.1598	52.7209	36.1376	42.034	50.3995	102.693	31.8866	44.3853	104.648	66.6338	35.73	109.712	11.4164	35.2958	43.0818	22.457	57.4205	257.973	49.19	7.19304
4	247.898	123.732	160.543	181.396	113.542	233.922	158.423	166.694	145.934	198.992	34.036	187.608	175.631	253.615	256.692	287.502	21.0686	22.2211	1.23128	13.1905	1.29746	19.1735	7.84491	17.3577	0	19.1664	34.7843	2.61506	9.74777	1.04957	17.32	89.7126	13.3389	32.0374	20.1221	1.76347	257.898	38.1821	20.6682	4.0097	33.8847	12.7081	8.66413	36.8875	7.8924	5.7199	22.8809	43.9058
6	178.556	136.458	205.791	146.245	84.3659	193.566	286.968	112.362	131.958	209.502	98.3306	116.456	105.146	383.56	408.988	212.486	31.9283	32.6907	12.746	18.2464	17.0981	23.9546	30.8531	26.9876	14.2922	35.6564	39.1654	1.92274	0.519075	1.33426	19.7265	14.3959	61.8617	41.055	8.787	0.825815	37.1827	16.8626	13.8025	7.08722	86.7919	10.4963	61.4824	1.52943	3.96425	54.788	14.2785	9.78196
8	326.845	140.346	295.895	150.583	23.5594	196.738	342.042	76.8682	89.3036	244.53	169.854	73.8515	126.332	418.018	516.974	260.493	24.3523	69.8511	2.65951	28.7665	47.2027	112.519	9.05385	24.4325	21.4425	9.80602	43.7669	38.8827	5.06582	40.2309	6.40721	0.839107	40.4357	74.8547	1.29192	6.88568	12.7202	13.1597	33.0309	1.90136	36.3357	8.81629	47.6658	8.48274	12.7372	33.5026	60.6945	7.61629
10	422.694	122.146	394.73	175.803	65.3891	241.18	349.063	97.7735	186.072	257.858	150.625	73.3631	124.037	423.953	483.892	326.603	74.1766	9.42681	13.3301	13.0598	7.01777	8.82431	6.31798	25.8825	14.1484	32.4306	95.9147	47.6581	17.2646	103.543	21.4737	4.25909	34.0251	27.5781	0	24.7155	15.0671	15.9934	38.8094	79.1441	18.7031	20.2916	156.518	18.9506	0	43.4777	0.943356	57.8408
12	566.317	587.992	444.963	270.334	321.275	334.447	307.137	322.957	461.367	528.475	236.105	221.048	286.472	660.878	505.745	505.953	148.673	115.592	252.035	221.752	120.152	134.244	54.5489	98.2217	117.744	265.061	50.0269	68.9537	78.4911	162.844	48.4647	109.747	62.6491	143.386	18.6233	24.966	67.1592	235.79	41.209	10.1248	10.7211	30.7144	128.573	15.1888	24.2642	23.2196	22.2736	147.14
14	476.594	525.052	526.286	386	267.429	172.529	244.552	332.694	434.646	479.754	237.362	323.972	380.774	512.415	501.535	449.248	29.5	102.086	448.326	50.5928	2.94377	119.414	156.093	33.9355	18.1816	37.3126	72.5231	198.801	130.048	60.3338	171.554	74.4285	52.865	34.4513	39.1808	89.1407	44.2028	116.259	38.3178	5.50731	0	348.178	155.905	16.8374	64.8936	2.88481	33.6258	66.734
16	516.259	466.765	438.447	332.514	327.981	176.217	85.4811	263.386	462.499	459.698	192.429	369.169	310.615	686.414	391.912	380.299	68.1003	73.3226	419.334	45.8942	34.3076	216.033	121.786	1.9106	4.82043	63.9641	119.986	173.843	157.276	39.1106	69.8955	12.5379	14.801	32.8844	41.873	90.0175	2.5681	55.3179	57.9638	0.426907	21.1208	93.0126	27.3956	147.25	52.6593	8.12947	54.6365	155.446
18	430.964	377.611	445.587	301.916	280.61	142.73	15.2781	203.409	300.005	425.505	155.656	341.822	258.929	301.146	459.459	242.653	134.571	191.588	381.203	10.8621	0	227.251	79.8118	5.06932	8.31068	6.4856	244.098	13.2199	188.872	98.8782	11.0094	132.864	24.8593	36.6512	57.1214	14.8669	151.103	48.7253	37.5271	48.7336	16.3499	9.38982	41.2979	194.575	62.8955	2.41879	224.652	163.975
20	117.768	219.946	267.973	106.696	93.1342	93.0642	27.3996	118.861	233.303	370.825	73.4937	362.203	344.189	160.304	390.836	257.675	71.7588	2.54381	60.2361	78.7672	72.8381	151.929	67.206	26.0235	16.5804	0.460794	119.444	85.6775	253.281	156.183	74.7561	3.21505	26.4196	25.2944	148.051	32.8447	1.33358	24.3175	30.0919	46.4427	155.144	5.86221	27.6708	46.7721	46.4031	0	96.3604	208.31
22	258.041	49.5801	34.6198	68.1086	38.1502	125.131	70.3714	169.765	1.04352	39.5231	66.2268	78.7562	139.12	22.4627	275.324	148.98	45.6497	0.64355	4.41457	17.2732	16.4942	26.1588	18.7377	16.5813	16.3865	33.3193	19.4936	10.8089	8.84685	46.8165	96.4452	16.1847	70.9109	56.1588	19.2136	13.4805	11.8591	37.2047	20.7567	21.7575	61.7026	12.8344	27.9147	26.7183	56.0131	55.1613	19.3634	133.338
24	168.678	17.5879	0.235746	120.052	18.6918	232.794	154.258	145.939	179.385	154.23	79.7702	65.0435	124.275	183.906	310.956	17.3757	33.2651	0.238911	6.38229	22.7893	76.9901	54.5706	8.14703	29.6602	6.27957	9.348	8.38147	134.382	0	27.6051	63.6901	76.2679	88.2451	87.9057	39.4362	8.9265	0	104.633	3.44435	0.494484	115.32	20.3793	5.40432	26.9444	5.9059	32.6672	18.653	75.2386
26	199.39	115.825	157.137	157.733	122.026	252.865	128.063	158.445	177.415	258.24	99.9948	126.399	119.374	291.328	412.927	163.883	62.2964	97.1004	36.8148	45.8699	64.0636	211.976	4.71983	37.0184	3.93441	12.6455	16.5379	5.02716	8.30081	149.977	61.1735	94.3968	8.23069	78.5156	12.7307	7.9842	92.6247	20.1481	3.66441	18.8947	8.18872	79.3255	519.985	16.2688	13.3412	28.1424	16.1848	507.191
28	18.8166	159.33	241.959	247.62	152.596	293.037	136.555	144.043	171.497	288.682	97.7911	141.038	97.8277	431.373	424	378.523	67.8994	93.0853	7.28528	25.9897	26.8945	137.051	21.7779	33.9025	2.99178	15.411	127.405	72.8089	13.4137	140.312	74.6779	83.5252	58.2648	20.8208	1.78119	0	30.6015	11.7713	12.3996	13.7959	3.33632	12.1774	124.219	2.78851	21.6942	14.5916	51.7219	2.3455
30	0.845438	255.943	230.548	334.138	193.464	264.476	229.736	151.869	241.144	224.389	195.551	130.937	69.0114	367.312	350.826	304.455	7.47631	86.2321	91.2619	12.7667	19.2154	25.4343	50.676	38.6776	6.91815	1.29211	43.3927	88.3943	20.8268	200.12	37.0781	183.319	153.612	32.2541	11.8994	75.8922	29.901	257.248	75.5868	113.947	8.37938	0	1.96077	8.97804	4.36715	75.74	5.31872	0
32	369	483.695	545.055	276.648	337.372	259.929	279.978	392.502	548.043	466.407	306.67	351.418	219.794	648.897	558.196	477.004	73.6093	63.4297	248.44	82.0412	104.604	49.5294	161.561	116.64	102.864	95.7119	60.2995	29.5183	73.9359	188.958	104.219	22.9572	15.7853	136.158	18.4133	251.351	105.839	233.733	35.5113	9.27052	19.37	128.37	195.406	49.1947	17.0819	58.6235	124.039	148.233
34	528.571	439.614	451.599	311.415	387.437	208.867	274.897	349.795	437.105	385.595	290.908	432.667	323.275	523.827	489.353	377.555	6.20194	69.1307	271.316	10.0725	68.8338	39.8438	59.2286	4.34289	41.6607	13.0037	48.9069	73.7113	163.816	127.248	121.761	373.425	2.34044	51.9943	3.53835	89.839	80.3678	110.561	71.1698	7.28392	32.9764	9.93529	148.359	84.973	26.5504	0	29.4597	100.297
36	430.244	280.044	402.216	287.736	363.333	49.4958	229.939	247.544	445.478	390.012	226.482	361.892	279.628	558.864	490.843	361.118	32.4557	107.598	357.691	11.2665	56.7298	55.3021	112.562	23.7886	25.6291	12.2448	143.878	78.8883	168.632	154.173	155.186	355.889	96.3198	16.0006	55.2	6.1143	74.1367	12.9817	65.5363	1.70106	42.64	160.01	77.894	23.61	34.6323	0.946926	64.0217	63.3727
38	328.833	117.668	348.308	169.849	262.34	41.4413	52.5997	251.516	385.193	338.858	95.3933	354.291	327.827	222.555	449.608	395.941	64.6559	75.937	427.605	89.3804	0	116.145	37.7765	14.6	38.7863	5.10317	48.0299	80.083	173.892	147.845	105.018	458.196	14.6629	6.01068	38.581	0.418981	217.04	82.1554	21.6698	0	25.5949	27.0477	13.8343	51.9807	24.6108	43.7411	0	117.458
40	324.093	52.1721	241.243	94.041	102.963	16.6619	88.3837	54.8803	339.667	209.677	49.7013	322.436	315.732	194.2	239.189	259.722	17.6982	20.0246	89.0289	14.0932	0	1.93988	19.0567	15.4191	4.83855	9.84543	75.8546	77.5581	227.172	15.8115	236.321	499.563	30.589	3.26361	7.24314	0.463247	337.235	3.46854	129.288	2.86581	18.2291	1.62442	0.427804	70.2898	24.3812	0.410088	1.30062	62.8708
42	255.351	58.6069	28.7554	97.178	55.9585	148.913	34.1515	174.252	100.093	40.2611	52.1112	32.6504	84.3463	56.1151	59.7491	156.232	4.72846	55.563	8.06889	6.41271	11.1831	110.937	20.8142	21.4292	7.22974	20.3544	21.8926	19.7828	42.6296	10.8428	23.0514	47.6658	114.843	49.7643	122.644	0.41139	59.5668	26.1825	22.9408	36.2855	14.0816	38.2066	27.9925	38.0506	31.2609	34.0593	22.3837	91.6641
44	73.7651	78.8042	47.2364	76.7672	33.827	212.357	104.017	90.9089	156.528	141.275	72.5955	23.6116	35.8171	3.6823	89.9154	75.1899	33.2256	66.0405	145.625	6.58349	8.60548	39.7689	3.88284	21.9172	0	0	18.9551	102.777	14.0405	170.864	4.51797	26.4582	58.6118	58.4633	21.0207	6.43963	86.0882	2.50963	9.57393	1.547	9.07038	10.8631	10.1823	39.442	17.2264	19.7486	68.334	0.453211
46	56.9086	113.716	138.481	136.688	137.732	253.9	223.057	93.8922	122.465	236.668	122.138	7.71294	63.0051	250.674	361.871	211.357	30.8973	47.6767	35.6986	31.2066	13.2796	37.7884	65.159	25.7435	1.79637	39.7093	22.6139	12.7341	19.68	38.2981	0.846129	19.4046	8.42963	120.983	9.7962	0	2.56243	78.5111	16.9782	31.4517	2.29971	48.6019	42.0307	17.0475	0.41885	60.8323	14.8668	10.2579
48	278.885	139.399	200.964	129.05	141.818	268.601	273.264	142.486	94.613	262.042	165.801	98.8352	49.8338	364.578	318.138	191.267	4.94754	24.2033	117.347	198.04	155.118	92.0884	37.2326	40.0286	9.30541	13.0919	103.617	76.7155	15.2088	42.909	8.39962	9.28029	78.1185	91.1156	3.59521	6.18105	0	142.232	109.081	35.8913	0.878649	17.5023	32.4212	3.58379	4.72702	19.7411	9.93022	4.20943
50	28.2299	154.147	229.197	88.786	154.392	277.493	295.207	171.032	125.822	242.757	334.733	92.3876	29.6964	385.976	465.498	208.201	8.87416	95.1726	11.8767	65.5668	44.4455	69.3489	22.1466	26.7747	150.38	18.5935	91.8949	7.31802	20.5075	29.8756	2.16979	17.142	131.761	64.8387	6.63659	117.593	74.1723	25.4059	69.1804	46.1263	7.94899	13.6263	74.5298	20.682	3.56118	22.3711	16.2466	48.566
52	620.806	604.108	538.723	261.397	370.887	214.393	244.144	411.572	514.684	456.959	265.063	337.748	296.831	738.523	544.611	636.318	93.2201	147.025	327.407	106.776	199.617	184.354	335.47	104.593	25.9182	92.4555	79.0791	54.8319	211.383	226.383	81.3767	70.1111	56.3721	169.559	26.215	140.687	80.0752	129.46	63.9044	31.5559	35.0144	233.728	177.464	74.9572	32.768	59.0776	2.37092	113.994
54	526.742	425.53	485.008	376.866	277.133	165.778	205.447	336.06	417.381	429.318	376.161	324.876	363.839	574.302	519.005	519.376	56.1179	148.981	315.084	35.5963	74.2905	99.0181	46.6532	5.31423	12.8049	1.93937	116.234	42.4627	267.409	181.663	191.445	98.6361	17.7886	14.7687	82.7307	137.985	116.078	55.7245	11.9391	3.27239	6.79271	127.144	84.6647	2.34419	49.8636	3.40816	36.2155	40.8302
56	494.277	433.684	432.956	319.937	295.554	17.0339	13.4902	280.132	386.651	384.278	191.063	273.277	296.732	381.963	445.218	429.296	89.2508	73.4787	337.272	44.0997	137.336	136.474	59.8299	10.3455	23.1753	105.54	145.111	62.2652	282.576	95.688	90.6615	221.43	6.00164	1.93615	102.907	8.71694	0	20.554	8.76822	29.3686	56.1206	1.63815	2.1476	86.1486	26.7042	0	144.603	133.557
58	473.169	352.369	360.252	180.137	185.203	38.3829	14.1505	235.935	411.53	336.854	45.8805	344.455	340.346	113.287	394.268	365.632	74.3023	55.4542	85.7503	161.588	106.45	254.152	18.4214	9.12311	14.7193	0	31.1698	197.025	244.135	123.083	23.2323	536.838	54.982	102.9	125.537	76.1419	68.3452	72.3121	31.533	9.07955	24.8715	8.98111	76.6327	133.359	23.9915	62.7385	5.86502	19.087
60	424.366	124.671	430.296	51.4015	97.0111	54.0896	6.28797	200.461	362.495	265.594	17.569	315.022	280.958	39.2643	375.536	335.921	24.4284	3.39571	96.4744	61.7256	13.8432	96.7848	103.029	2.54984	10.9489	0.417631	14.216	29.9193	351.765	123.82	9.86891	107.057	19.6654	105.469	9.6724	3.60947	1.91508	56.6247	37.0225	0.517278	20.0943	10.9323	164.394	34.6751	30.6946	50.875	0.612625	17.8331
total	9467.55	7284.82	8911.89	5994.23	5422.64	5357.26	5027.69	6061.32	8263.65	8919.08	4548.55	6422.1	6198.37	10312	11613.6	9217.86	1463.39	2025.72	4680.72	1543.11	1519.43	2885.4	1755.14	925.969	724.626	1013.56	2080.89	1916.78	3218.9	2958.52	1967.88	3801.78	1467.19	1819.77	1085.73	1282.65	2162.29	2114.66	1167.1	728.196	903.378	1537.69	2506.12	1320.97	782.924	1074.99	1231.03	2558.74
average	7438.91																2155.11																1483.96

## Sheet: distance #58
	DMSO															Dis 0.2														Dis 0.35
10	407.126	233.102	335.873	429.287	204.572	167.489	231.191	460.064	133.557	158.085	292.892	143.387	370.839	285.483	547.288	209.966	4.37782	36.7878	209.714	82.5765	184.31	60.4159	25.1094	72.3973	162.834	102.155	390.064	147.622	115.395	158.518	17.5864	196.58	70.5625	85.1176	18.7876	44.9834	34.7796	5.37774	21.3636	70.1987	114.728	28.0517	77.6031	40.8647
12	553.913	540.533	484.91	355.575	413.921	487.368	302.585	557.152	499.641	320.497	589.266	173.818	578.278	147.695	594.666	134.591	150.505	236.691	98.171	248.014	283.168	237.883	196.865	181.192	96.7072	343.303	270.935	72.7782	90.5214	168.784	125.389	175.107	55.2202	203.47	66.1152	54.0571	9.36453	225.497	69.0894	84.6103	210.477	65.4542	151.553	190.99
delta	146.787	307.431	149.037	-73.712	209.349	319.879	71.394	97.088	366.084	162.412	296.374	30.431	207.439	-137.788	47.378	-75.375	146.127	199.903	-111.543	165.438	98.858	177.467	171.756	108.795	-66.1268	241.148	-119.129	-74.8438	-24.8736	10.266	107.803	-21.473	-15.3423	118.352	47.3276	9.0737	-25.4151	220.119	47.7258	14.4116	95.749	37.4025	73.9499	150.125
average	146.639															59.8286														58.005
30	315.239	252.216	226.152	335.303	214.144	204.145	165.618	396.134	189.216	57.2339	251.476	30.2573	287.848	350.368	553.311	407.717	91.0987	55.4096	217.76	56.7642	110.987	59.8543	65.4801	81.166	90.1835	3.4275	559.141	108.212	41.267	102.288	198.809	35.3417	46.7199	33.8173	4.58825	68.3659	11.2142	30.5516	36.6509	29.9723	126.834	46.9453	38.5993	24.9818
32	523.981	442.362	585.57	335.169	391.066	463.755	393.004	515.563	382.418	386.234	503.636	390.896	438.115	336.155	637.422	330.222	388.433	273.5	72.935	297.713	328.046	193.092	135.182	196.408	173.107	172.624	535.687	55.1459	228.529	118.889	207.842	19.7798	175.387	181.288	14.2122	172.302	52.101	162.336	85.1596	337.072	222.94	50.0969	96.5024	85.0559
delta	208.742	190.146	359.418	-0.134	176.922	259.61	227.386	119.429	193.202	329	252.16	360.639	150.267	-14.213	84.111	-77.495	297.334	218.09	-144.825	240.949	217.059	133.238	69.7019	115.242	82.9235	169.196	-23.454	-53.0661	187.262	16.601	9.033	-15.5619	128.667	147.471	9.62395	103.936	40.8868	131.784	48.5087	307.1	96.106	3.1516	57.9031	60.0741
average	193.112															102.297														76.3523
50	285.848	6.74132	514.886	302.385	176.111	215.997	155.977	221.181	282.669	6.31315	312.127	166.31	211.909	246.348	499	369.12	1.11311	52.3654	138.218	34.1839	202.494	89.0632	9.76374	189.418	120.97	11.3466	470.405	66.7686	34.2648	46.7133	80.786	84.9031	75.6912	23.1325	9.02061	65.4276	13.8879	12.0914	152.416	44.5238	86.5747	52.1132	55.0064	48.889
52	436.712	289.879	590.94	360.206	466.604	428.714	360.133	451.77	384.71	286.421	410.08	397.048	442.804	283.477	561.06	393.792	167.139	219.914	104.903	171.417	411.19	245.496	104.656	99.8054	240.679	232.364	629.609	57.4553	239.66	262.897	217.452	20.0593	193.648	146.367	8.20248	71.7894	11.6415	199.114	104.243	108.277	365.137	167.107	130.807	14.4492
delta	150.864	283.138	76.054	57.821	290.493	212.717	204.156	230.589	102.041	280.108	97.953	230.738	230.895	37.129	62.06	24.672	166.026	167.549	-33.315	137.233	208.696	156.433	94.8923	-89.6126	119.709	221.017	159.204	-9.3133	205.395	216.184	136.666	-64.8438	117.957	123.234	-0.81813	6.3618	-2.2464	187.023	-48.173	63.7532	278.562	114.994	75.8006	-34.4398
average	169.784															109.185														78.0009
2	48.0946	162.711	165.314	198.335	149.243	170.483	80.3065	283.209	95.4077	187.363	228.186	174.235	285.147	372.845	365.669	414.617	22.649	47.9385	104.65	94.605	133.085	127.231	28.8624	171.102	84.423	126.252	227.19	125.859	128.734	81.7942	109.854	182.539	89.7926	54.6885	35.1193	64.431	38.9334	78.6779	85.9509	93.3172	160.488	84.9747	53.799	41.1447
4	6.28567	153.295	383.957	208.073	151.199	157.898	67.9039	402.569	120.619	74.6237	191.738	194.074	286.598	155.073	537.468	633.584	2.00398	53.9232	26.846	86.3458	186.925	113.615	11.3125	68.9133	83.4192	232.888	79.9116	127.765	124.056	67.3463	141.085	112.942	17.8743	10.2146	35.0813	47.5507	11.0314	31.5178	17.2547	101.693	33.9602	6.64869	74.6021	45.6368
6	9.08285	210.282	457.01	244.332	172.391	166.352	214.844	454.389	79.5101	76.9023	180.29	37.1033	421.678	165.962	508.199	100.009	17.7693	62.596	148.255	33.0258	107.752	66.3863	7.63112	100.998	155.709	408.967	207.83	49.1433	12.9551	193.16	12.4197	191.171	8.0095	6.55636	59.005	63.1238	1.89349	10.2955	25.2618	45.5424	291.312	11.158	29.4916	83.4437
8	232.762	247.423	697.09	283.253	125.384	114.374	189.799	463.678	112.819	98.8267	230.639	27.9449	289.457	290.087	504.608	145.553	60.9591	52.053	106.293	12.7394	239.666	38.8326	40.1146	79.2063	54.562	469.249	195.645	85.5108	201.955	3.33299	0.467961	185.94	21.4406	29.3478	13.2326	59.4341	23.9803	34.5101	8.55133	79.559	50.4009	15.4377	25.4222	84.0369
10	407.126	233.102	335.873	429.287	204.572	167.489	231.191	460.064	133.557	158.085	292.892	143.387	370.839	285.483	547.288	209.966	4.37782	36.7878	209.714	82.5765	184.31	60.4159	25.1094	72.3973	162.834	102.155	390.064	147.622	115.395	158.518	17.5864	196.58	70.5625	85.1176	18.7876	44.9834	34.7796	5.37774	21.3636	70.1987	114.728	28.0517	77.6031	40.8647
12	553.913	540.533	484.91	355.575	413.921	487.368	302.585	557.152	499.641	320.497	589.266	173.818	578.278	147.695	594.666	134.591	150.505	236.691	98.171	248.014	283.168	237.883	196.865	181.192	96.7072	343.303	270.935	72.7782	90.5214	168.784	125.389	175.107	55.2202	203.47	66.1152	54.0571	9.36453	225.497	69.0894	84.6103	210.477	65.4542	151.553	190.99
14	533.764	422.708	435.787	371.268	406.425	438.618	324.201	536.535	428.509	278.565	439.092	377.033	484.546	116.483	629.713	160.601	319.595	49.172	38.8307	107.074	265.676	211.228	108.072	120.623	277.399	79.5714	323.905	97.2279	144.526	163.541	126.236	175.72	116.528	188.795	122.271	10.466	22.7002	99.2506	220.194	20.8891	122.904	74.9142	152.225	190.999
16	394.645	324.475	518.751	296.321	369.774	402.577	280.178	517.189	353.518	129.525	240.519	385.265	391.02	159.162	509.054	238.317	322.089	67.084	42.6942	90.5251	285.627	211.838	294.557	143.434	110.314	6.85602	339.536	118.773	313.297	63.9629	9.66427	190.399	44.5054	376.292	42.7475	17.2528	13.3813	61.9271	160.15	66.5924	147.918	82.9839	1.53571	25.7595
18	387.431	381.903	530.672	363.349	289.551	332.161	322.9	323.557	309.727	116.214	144.696	299.678	424.496	181.556	480.697	309.566	106.897	66.7462	19.8102	111.217	366.502	126.796	248.607	131.254	83.0258	27.4346	230.548	88.495	125.426	82.0668	31.6452	95.5949	136.255	357.482	101.009	19.7622	6.18487	60.4275	76.071	87.7389	270.009	35.6781	84.7947	29.0185
20	32.6236	360.869	170.451	281.795	188.213	296.985	324.369	4.56298	311.699	65.7076	232.152	116.056	328.058	107.943	449.061	342.562	66.5074	51.7624	62.776	250.202	435.638	99.6131	314.638	134.039	160.694	16.1911	338.505	33.5549	91.1645	16.0917	77.754	97.3586	164.695	155.44	142.925	7.471	2.9632	60.4971	7.99574	40.5841	466.047	3.79729	50.8564	8.67505
22	325.651	83.3595	135.502	78.4113	73.452	188.55	71.3935	34.4638	13.5375	89.3668	11.2514	36.3635	112.346	183.025	198.172	528.854	60.9472	36.1187	153.528	79.3773	115.44	55.6038	18.3962	58.7832	30.7974	46.9922	362.986	78.5942	77.4371	31.1091	82.3783	98.5992	3.8809	21.4037	93.8641	23.719	7.8061	30.5796	39.782	56.7312	77.3021	43.2677	51.2361	39.7622
24	285.725	4.32805	138.668	68.9314	34.0658	174.385	13.2265	49.1144	4.5344	15.6208	151.349	27.3549	105.588	174.182	422.361	615.865	0.893673	72.8381	67.8117	33.9299	56.879	132.946	19.5745	251.775	124.491	5.68917	377.235	179.467	144.307	23.9782	104.105	71.9972	0.454744	4.46886	47.7251	49.5257	5.93587	32.2719	11.4047	112.149	12.0111	45.8632	33.9833	12.5056
26	212.789	20.5059	132.831	286.224	102.418	227.735	113.234	277.028	61.3606	93.0858	220.496	17.8152	188.477	316.167	369.695	613.382	13.3663	80.0725	127.329	45.971	57.8363	146.587	4.86897	91.4677	104.288	16.7158	392.081	185.864	214.25	65.0592	40.405	85.89	11.2514	154.893	2.23	28.3582	40.6452	49.1131	132.401	60.9804	80.773	61.3887	65.3329	16.5521
28	223.1	145.501	239.312	286.994	219.917	208.653	168.079	394.905	179.763	17.4923	218.227	14.8076	188.966	331.781	535.729	629.909	69.8854	45.854	111.395	37.9016	145.019	78.8144	17.6315	133.704	77.454	14.6662	535.758	193.137	57.3888	89.0242	49.9486	87.3813	4.29364	25.2632	14.2825	59.5279	0	11.8439	23.8831	48.6958	93.2291	14.1606	32.9922	4.27162
30	315.239	252.216	226.152	335.303	214.144	204.145	165.618	396.134	189.216	57.2339	251.476	30.2573	287.848	350.368	553.311	407.717	91.0987	55.4096	217.76	56.7642	110.987	59.8543	65.4801	81.166	90.1835	3.4275	559.141	108.212	41.267	102.288	198.809	35.3417	46.7199	33.8173	4.58825	68.3659	11.2142	30.5516	36.6509	29.9723	126.834	46.9453	38.5993	24.9818
32	523.981	442.362	585.57	335.169	391.066	463.755	393.004	515.563	382.418	386.234	503.636	390.896	438.115	336.155	637.422	330.222	388.433	273.5	72.935	297.713	328.046	193.092	135.182	196.408	173.107	172.624	535.687	55.1459	228.529	118.889	207.842	19.7798	175.387	181.288	14.2122	172.302	52.101	162.336	85.1596	337.072	222.94	50.0969	96.5024	85.0559
34	489.251	318.737	414.325	276.619	392.926	411.469	340.24	489.559	357.736	341.219	399.636	330.632	150.41	76.8916	544.741	176.468	266.568	93.2145	138.721	254.199	246.425	203.076	112.276	140.805	200.692	267.944	568.209	38.9092	214.522	29.2646	152.317	75.4308	166.908	270.277	44.9153	8.4465	15.6197	97.1529	69.5938	81.0641	235.014	60.6841	78.6428	9.18407
36	505.113	291.162	350.468	78.071	359.938	365.98	330.699	463.844	263.698	248.632	268.58	321.804	265.298	113.634	461.823	218.82	126.495	77.7785	25.1052	172.882	370.916	99.4296	147.38	151.857	133.874	162.983	561.718	108.363	199.016	139.731	30.5938	40.0798	203.852	300.915	148.648	48.1977	16.5939	78.0603	10.3078	33.536	266.066	48.0902	80.1575	81.1426
38	457.616	301.851	313.98	17.9559	193.477	360.286	375.519	373.248	261.63	174.121	57.0006	180.198	380.342	62.7381	277.776	240.11	304.094	75.7842	83.4898	226.583	344.939	79.6367	352.806	158.922	35.9521	106.094	616.745	52.0803	286.485	5.03267	80.4974	55.3727	210.674	269.53	56.9138	14.0811	1.53749	81.6834	165.724	174.248	254.242	37.9294	7.59099	59.7254
40	426.966	261.406	162.083	1.71263	246.998	350.119	302.507	341.559	161.346	120.573	22.8023	178.573	406.604	39.6745	173.466	140.194	344.374	91.0607	48.3452	367.903	549.756	53.9443	295.471	70.2147	25.8563	20.888	536.88	83.5087	286.679	0	231.331	49.7278	118.621	259.719	151.441	15.1223	22.3495	90.045	173.56	137.43	294.256	7.30714	197.731	55.1016
42	240.759	52.5169	135.377	39.9185	36.7787	126.259	19.1014	29.7074	168.743	164.567	20.9215	16.1991	33.3239	184.188	158.818	423.852	48.2094	20.5278	13.299	40.0399	67.1074	99.8586	4.32558	121.918	78.1816	41.5917	430.135	76.5253	40.9307	69.2106	26.0841	132.236	17.1914	7.14567	29.606	36.4255	5.08243	75.8204	28.3866	63.7191	58.4365	20.4982	31.9125	37.5221
44	222.239	36.1444	72.7381	13.0417	65.751	167.559	1.55935	9.67506	60.5864	10.1969	152.274	7.00477	96.5266	181.829	447.538	654.716	34.095	40.0017	83.6414	26.4378	23.6219	71.0862	57.5416	260.211	82.9849	19.6894	573.365	77.7219	59.1673	90.654	4.7008	191.051	6.54588	30.1317	11.8816	57.4781	4.94669	9.11458	37.3813	61.8724	60.3885	23.4446	34.7232	30.8387
46	270.55	5.20173	199.977	135.694	223.709	215.115	0.639778	0	188.336	1.68936	178.601	0.838917	222.969	240.774	466.411	633.086	15.1414	25.1428	145.81	49.9605	117.334	69.96	54.5252	330.337	111.074	30.491	671.444	105.56	161.587	80.8774	22.3256	106.718	40.2682	19.9088	29.8119	77.0595	18.9632	19.4305	131.673	18.2959	93.7846	6.67676	29.828	23.8562
48	290.748	4.46144	354.83	313.136	126.654	183.843	119.18	158.881	242.507	9.90869	235.569	115.477	208.428	365.923	578.723	459.508	2.14234	77.5061	23.7999	57.992	382.919	61.0631	43.1436	107.457	112.147	11.1853	465.391	117.391	150.683	1.7333	64.3699	71.1846	33.0709	35.9358	7.22018	40.7457	2.17309	12.3345	4.59998	45.216	134.031	14.5084	35.3547	21.634
50	285.848	6.74132	514.886	302.385	176.111	215.997	155.977	221.181	282.669	6.31315	312.127	166.31	211.909	246.348	499	369.12	1.11311	52.3654	138.218	34.1839	202.494	89.0632	9.76374	189.418	120.97	11.3466	470.405	66.7686	34.2648	46.7133	80.786	84.9031	75.6912	23.1325	9.02061	65.4276	13.8879	12.0914	152.416	44.5238	86.5747	52.1132	55.0064	48.889
52	436.712	289.879	590.94	360.206	466.604	428.714	360.133	451.77	384.71	286.421	410.08	397.048	442.804	283.477	561.06	393.792	167.139	219.914	104.903	171.417	411.19	245.496	104.656	99.8054	240.679	232.364	629.609	57.4553	239.66	262.897	217.452	20.0593	193.648	146.367	8.20248	71.7894	11.6415	199.114	104.243	108.277	365.137	167.107	130.807	14.4492
54	434.022	335.791	403.133	297.177	466.092	341.503	300.352	483.29	338.977	322.511	322.7	412.076	272.012	150.766	340.633	155.719	211.738	57.8903	57.7088	217.689	598.109	150.404	60.2282	133.521	196.719	44.9277	605.788	36.8672	225.654	84.7213	123.894	40.213	168.783	148.001	3.49259	46.8753	12.3385	126.273	26.4812	114.242	286.668	67.3034	15.1886	40.1793
56	522.557	308.388	597.615	175.727	367.121	309.429	293.01	469.03	249.373	208.411	37.5557	401.852	110.067	94.3827	186.159	113.388	199.815	37.1771	18.7131	242.329	669.445	63.8419	180.247	140.867	190.477	26.0606	544.255	60.9616	188.907	24.2896	38.8432	35.8609	228.791	239.225	70.2492	7.22391	118.803	53.9708	24.3501	52.8582	175.19	30.8772	74.7366	16.5356
58	523.756	323.266	1076.73	134.77	178.731	303.428	279.907	369.329	236.315	179.796	40.5353	294.727	209.809	110.294	69.6554	166.192	127.551	51.4338	34.7735	234.926	701.122	144.495	172.667	102.657	44.2818	38.6231	515.076	135.224	123.878	2.57602	69.0296	37.2645	336.612	199.143	67.3491	0	28.2985	26.3012	181.491	272.536	175.356	63.9129	3.07872	0.410689
60	451.872	285.251	159.317	162.746	131.139	256.268	199.472	207.276	197.942	47.9352	70.775	20.099	227.279	135.085	22.5592	84.4426	410.977	36.7775	5.36621	232.964	787.53	61.2447	264.273	45.0844	21.1317	37.9704	628.087	85.0258	102.557	90.2118	117.461	62.6129	20.0694	188.843	99.2877	0.443579	1.97555	53.3786	41.0526	69.7952	453.327	26.103	5.24854	1.47627
total	10050.2	6806.37	10984.2	6731.78	6937.77	8237.5	6341.13	9738.46	6670.4	4287.64	6655.06	5288.93	8419.24	5959.97	12631.5	10044.7	3957.43	2245.12	2530.69	3997.49	8775.46	3453.34	3396.21	4069.54	3464.43	3125.14	13184.1	2849.51	4425.2	2356.86	2595.27	3005.06	2787.6	4026.81	1551.24	1279.65	557.126	1919.45	2172.42	2613.94	5419.8	1297.38	1800.54	1364.64
average	7716.01															4965.6														2316.52

## Sheet: distance tracks
	DMSO n1						Dis 0.2 n1			Dis 0.35 n1						DMSO n2						Dis 0.2 n2								Dis 0.35 n2						DMSO n3						Dis 0.2 n3						Dis 0.35 n3
Time	A1	A7	B5	C3	D7		B6	F4		B7	C5	D3	E1	E7		C6	D4	E2	E8	F6		A5	B3	C1	C7	D5	E3	F5		A6	C8	D6	F2	F8		A1	A4	B5	B8	F6		A2	A8	B6	F1	F7		A3	A6
Start-0:02:00	18.7084	165.408	63.8826	3.35599	131.723		23.7039	78.0398		0	35.0604	3.23786	124.254	99.0474		96.6738	82.8375	1.73529	101.703	180.254		144.919	48.6791	22.7093	0	576.942	50.1647	9.35548		56.0703	46.556	37.184	23.5586	37.9818		89.3096	99.0472	6.29406	101.795	81.1287		166.203	32.8441	6.13411	196.654	21.6171		26.3099	0
0:02:00-0:04:00	0.66011	204.123	73.8894	1.68237	46.9064		39.62	57.8244		1.73526	9.36402	207.158	5.70882	241.333		100.81	88.5745	1.96008	83.7794	119.562		1.02762	10.6534	114.266	0	394.242	279.142	12.7769		18.7108	44.0444	56.5957	41.2445	2.53438		45.7487	72.9619	15.7977	168.669	90.6108		146.467	52.8432	1.03521	157.337	24.5681		18.6518	0
0:04:00-0:06:00	0	195.133	6.74311	1.74865	36.2415		8.56721	21.4489		9.04394	37.9574	0.876795	11.083	294.283		140.842	73.2255	4.75525	79.5038	127.702		10.174	35.7671	58.8628	65.3803	385.765	117.818	40.0949		34.6397	51.2778	174.194	12.6879	1.28965		4.61318	69.9558	14.3947	211.442	69.5436		145.89	0	78.4174	112.143	61.1713		21.6331	0.205823
0:06:00-0:08:00	95.0165	135.92	17.5352	4.74162	117.116		21.17	34.9416		104.542	141.237	2.58443	15.7148	213.392		159.179	64.1735	1.24844	36.4046	63.6204		34.8198	57.3177	14.2606	18.8765	363.88	36.6116	23.859		4.00939	27.0589	57.1611	19.8687	0		0	67.6371	8.75357	103.005	87.5641		127.323	2.75375	91.6982	11.4995	90.7428		30.0267	0.215818
0:08:00-0:10:00	134.487	150.603	1.85781	2.66495	38.2226		28.9406	85.1723		190.091	68.9106	2.6873	48.4522	46.0178		110.196	138.369	2.96068	19.2578	133.629		28.4345	53.0707	10.3774	7.37555	398.263	136.597	1.71732		10.9977	32.1223	69.8183	31.8677	0		0	80.5247	11.2758	183.796	70.8999		174.558	0.776772	70.7982	9.75952	122.021		17.7719	0
0:10:00-0:12:00	48.0946	165.314	149.243	170.483	187.363		104.65	125.859		89.7926	35.1193	38.9334	85.9509	160.488		80.3065	95.4077	228.186	285.147	365.669		22.649	47.9385	94.605	127.231	28.8624	84.423	53.799		109.854	64.431	78.6779	84.9747	41.1447		171.103	19.2227	94.4033	168.688	133.672		142.62	170.211	187.884	12.0554	33.1845		46.4386	80.4721
0:12:00-0:14:00	6.28567	383.957	151.199	157.898	74.6237		26.846	127.765		17.8743	35.0813	11.0314	17.2547	33.9602		67.9039	120.619	191.738	286.598	537.468		2.00398	53.9232	86.3458	113.615	11.3125	83.4192	74.6021		141.085	47.5507	31.5178	6.64869	45.6368		180.016	107.544	256.181	190.153	103.734		30.4026	91.8547	150.683	39.8506	103.255		104.464	14.3324
0:14:00-0:16:00	9.08285	457.01	172.391	166.352	76.9023		148.255	49.1433		8.0095	59.005	1.89349	25.2618	291.312		214.844	79.5101	180.29	421.678	508.199		17.7693	62.596	33.0258	66.3863	7.63112	155.709	29.4916		12.4197	63.1238	10.2955	11.158	83.4437		168.142	115.619	322.047	275.732	128.729		113.772	65.135	189.307	133.991	168.27		152.2	2.45453
0:16:00-0:18:00	232.762	697.09	125.384	114.374	98.8267		106.293	85.5108		21.4406	13.2326	23.9803	8.55133	50.4009		189.799	112.819	230.639	289.457	504.608		60.9591	52.053	12.7394	38.8326	40.1146	54.562	25.4222		0.467961	59.4341	34.5101	15.4377	84.0369		217.683	210.467	277.522	231.958	233.506		158.765	29.3287	164.794	141.821	237.78		72.6495	1.57761
0:18:00-0:20:00	407.126	335.873	204.572	167.489	158.085		209.714	147.622		70.5625	18.7876	34.7796	21.3636	114.728		231.191	133.557	292.892	370.839	547.288		4.37782	36.7878	82.5765	60.4159	25.1094	162.834	77.6031		17.5864	44.9834	5.37774	28.0517	40.8647		164.592	234.55	269.986	310.16	204.08		230.431	85.4589	162.451	28.215	150.671		31.9593	1.76505
0:20:00-0:22:00	553.913	484.91	413.921	487.368	320.497		98.171	72.7782		55.2202	66.1152	9.36453	69.0894	210.477		302.585	499.641	589.266	578.278	594.666		150.505	236.691	248.014	237.883	196.865	96.7072	151.553		125.389	54.0571	225.497	65.4542	190.99		283.437	382.502	232.322	278.132	112.472		335.296	111.121	294.644	22.806	240.497		44.2808	98.0656
0:22:00-0:24:00	533.764	435.787	406.425	438.618	278.565		38.8307	97.2279		116.528	122.271	22.7002	220.194	122.904		324.201	428.509	439.092	484.546	629.713		319.595	49.172	107.074	211.228	108.072	277.399	152.225		126.236	10.466	99.2506	74.9142	190.999		303.314	322.483	251.686	372.8	282.198		315.473	148.44	97.0266	0.409147	29.4114		3.51417	42.6266
0:24:00-0:26:00	394.645	518.751	369.774	402.577	129.525		42.6942	118.773		44.5054	42.7475	13.3813	160.15	147.918		280.178	353.518	240.519	391.02	509.054		322.089	67.084	90.5251	211.838	294.557	110.314	1.53571		9.66427	17.2528	61.9271	82.9839	25.7595		234.382	293.156	35.3432	255.672	201.255		305.408	133.377	61.4813	20.7664	83.2376		10.7669	19.1129
0:26:00-0:28:00	387.431	530.672	289.551	332.161	116.214		19.8102	88.495		136.255	101.009	6.18487	76.071	270.009		322.9	309.727	144.696	424.496	480.697		106.897	66.7462	111.217	126.796	248.607	83.0258	84.7947		31.6452	19.7622	60.4275	35.6781	29.0185		277.458	97.5179	0	241.465	136.24		291.902	31.3904	30.0226	22.5371	48.0462		10.1255	103.14
0:28:00-0:30:00	32.6236	170.451	188.213	296.985	65.7076		62.776	33.5549		164.695	142.925	2.9632	7.99574	466.047		324.369	311.699	232.152	328.058	449.061		66.5074	51.7624	250.202	99.6131	314.638	160.694	50.8564		77.754	7.471	60.4971	3.79729	8.67505		191.245	112.293	3.8086	244.982	16.5186		233.692	75.1757	34.0748	0	120.033		8.2861	65.3063
0:30:00-0:32:00	325.651	135.502	73.452	188.55	89.3668		153.528	78.5942		3.8809	93.8641	7.8061	39.782	77.3021		71.3935	13.5375	11.2514	112.346	198.172		60.9472	36.1187	79.3773	55.6038	18.3962	30.7974	51.2361		82.3783	23.719	30.5796	43.2677	39.7622		44.3798	68.0848	47.1624	135.845	102.721		6.91233	68.5917	81.0797	15.4713	60.1254		70.0948	13.3564
0:32:00-0:34:00	285.725	138.668	34.0658	174.385	15.6208		67.8117	179.467		0.454744	47.7251	5.93587	11.4047	12.0111		13.2265	4.5344	151.349	105.588	422.361		0.893673	72.8381	33.9299	132.946	19.5745	124.491	33.9833		104.105	49.5257	32.2719	45.8632	12.5056		163.201	80.3097	236.826	174.976	223.313		87.4561	51.2845	165.597	150.64	94.4282		15.0091	19.9072
0:34:00-0:36:00	212.789	132.831	102.418	227.735	93.0858		127.329	185.864		11.2514	2.23	40.6452	132.401	80.773		113.234	61.3606	220.496	188.477	369.695		13.3663	80.0725	45.971	146.587	4.86897	104.288	65.3329		40.405	28.3582	49.1131	61.3887	16.5521		199.324	143.968	237.694	180.953	237.335		162.52	88.5276	161.82	34.9459	81.6977		106.253	10.9239
0:36:00-0:38:00	223.1	239.312	219.917	208.653	17.4923		111.395	193.137		4.29364	14.2825	0	23.8831	93.2291		168.079	179.763	218.227	188.966	535.729		69.8854	45.854	37.9016	78.8144	17.6315	77.454	32.9922		49.9486	59.5279	11.8439	14.1606	4.27162		183.738	219.784	250.284	190.734	218.898		142.271	100.752	144.965	110.956	72.2498		90.86	79.2454
0:38:00-0:40:00	315.239	226.152	214.144	204.145	57.2339		217.76	108.212		46.7199	4.58825	11.2142	36.6509	126.834		165.618	189.216	251.476	287.848	553.311		91.0987	55.4096	56.7642	59.8543	65.4801	90.1835	38.5993		198.809	68.3659	30.5516	46.9453	24.9818		311.218	274.294	250.382	175.533	212.922		152.379	26.1614	156.611	202.747	64.5744		22.0239	56.5693
0:40:00-0:42:00	523.981	585.57	391.066	463.755	386.234		72.935	55.1459		175.387	14.2122	52.101	85.1596	222.94		393.004	382.418	503.636	438.115	637.422		388.433	273.5	297.713	193.092	135.182	173.107	96.5024		207.842	172.302	162.336	50.0969	85.0559		375.934	412.715	312.125	375.638	302.002		281.363	98.053	17.3178	50.9997	177.267		58.281	35.822
0:42:00-0:44:00	489.251	414.325	392.926	411.469	341.219		138.721	38.9092		166.908	44.9153	15.6197	69.5938	235.014		340.24	357.736	399.636	150.41	544.741		266.568	93.2145	254.199	203.076	112.276	200.692	78.6428		152.317	8.4465	97.1529	60.6841	9.18407		364.038	347.187	223.844	383.06	308.148		264.387	93.0046	42.0841	18.5524	75.2		22.8296	36.4471
0:44:00-0:46:00	505.113	350.468	359.938	365.98	248.632		25.1052	108.363		203.852	148.648	16.5939	10.3078	266.066		330.699	263.698	268.58	265.298	461.823		126.495	77.7785	172.882	99.4296	147.38	133.874	80.1575		30.5938	48.1977	78.0603	48.0902	81.1426		292.954	295.532	230.007	381.063	257.851		205.594	111.07	63.1934	11.0252	51.3016		23.8418	64.3971
0:46:00-0:48:00	457.616	313.98	193.477	360.286	174.121		83.4898	52.0803		210.674	56.9138	1.53749	165.724	254.242		375.519	261.63	57.0006	380.342	277.776		304.094	75.7842	226.583	79.6367	352.806	35.9521	7.59099		80.4974	14.0811	81.6834	37.9294	59.7254		224.741	209.927	61.0093	245.073	211.671		129.538	97.2343	31.6226	3.25016	13.918		24.0409	66.9061
0:48:00-0:50:00	426.966	162.083	246.998	350.119	120.573		48.3452	83.5087		118.621	151.441	22.3495	173.56	294.256		302.507	161.346	22.8023	406.604	173.466		344.374	91.0607	367.903	53.9443	295.471	25.8563	197.731		231.331	15.1223	90.045	7.30714	55.1016		172.515	102.595	9.86767	0	133.091		43.174	72.5537	136.349	0	32.0324		10.2603	0.651945
0:50:00-0:52:00	240.759	135.377	36.7787	126.259	164.567		13.299	76.5253		17.1914	29.606	5.08243	28.3866	58.4365		19.1014	168.743	20.9215	33.3239	158.818		48.2094	20.5278	40.0399	99.8586	4.32558	78.1816	31.9125		26.0841	36.4255	75.8204	20.4982	37.5221		22.0709	133.914	4.79179	118.778	175.046		61.7158	120.792	44.8893	10.3381	69.6455		31.6236	135.097
0:52:00-0:54:00	222.239	72.7381	65.751	167.559	10.1969		83.6414	77.7219		6.54588	11.8816	4.94669	37.3813	60.3885		1.55935	60.5864	152.274	96.5266	447.538		34.095	40.0017	26.4378	71.0862	57.5416	82.9849	34.7232		4.7008	57.4781	9.11458	23.4446	30.8387		174.072	27.1611	49.2722	201.775	234.695		130.921	55.9316	148.08	90.3403	128.982		29.589	81.4569
0:54:00-0:56:00	270.55	199.977	223.709	215.115	1.68936		145.81	105.56		40.2682	29.8119	18.9632	131.673	93.7846		0.639778	188.336	178.601	222.969	466.411		15.1414	25.1428	49.9605	69.96	54.5252	111.074	29.828		22.3256	77.0595	19.4305	6.67676	23.8562		208.141	186.035	87.6373	212.089	299.637		130.024	52.2122	144.157	176.36	152.133		102.039	97.8737
0:56:00-0:58:00	290.748	354.83	126.654	183.843	9.90869		23.7999	117.391		33.0709	7.22018	2.17309	4.59998	134.031		119.18	242.507	235.569	208.428	578.723		2.14234	77.5061	57.992	61.0631	43.1436	112.147	35.3547		64.3699	40.7457	12.3345	14.5084	21.634		251.359	239.716	128.488	205.705	151.541		142.917	39.7616	179.723	14.7758	195.747		18.1898	0
0:58:00-1:00:00	285.848	514.886	176.111	215.997	6.31315		138.218	66.7686		75.6912	9.02061	13.8879	152.416	86.5747		155.977	282.669	312.127	211.909	499		1.11311	52.3654	34.1839	89.0632	9.76374	120.97	55.0064		80.786	65.4276	12.0914	52.1132	48.889		241.634	199.038	172.706	178.37	78.3259		128.652	52.727	149.781	6.05298	120.418		29.2184	0
1:00:00-1:02:00	436.712	590.94	466.604	428.714	286.421		104.903	57.4553		193.648	8.20248	11.6415	104.243	365.137		360.133	384.71	410.08	442.804	561.06		167.139	219.914	171.417	245.496	104.656	240.679	130.807		217.452	71.7894	199.114	167.107	14.4492		473.638	388.362	306.184	322.844	259.389		364.187	234.85	247.453	32.2069	262.07		52.8266	0
1:02:00-1:04:00	434.022	403.133	466.092	341.503	322.511		57.7088	36.8672		168.783	3.49259	12.3385	26.4812	286.668		300.352	338.977	322.7	272.012	340.633		211.738	57.8903	217.689	150.404	60.2282	196.719	15.1886		123.894	46.8753	126.273	67.3034	40.1793		332.643	289.389	231.657	403.26	367.48		259.958	212.93	172.529	0.207629	76.0925		9.29869	81.7151
1:04:00-1:06:00	522.557	597.615	367.121	309.429	208.411		18.7131	60.9616		228.791	70.2492	118.803	24.3501	175.19		293.01	249.373	37.5557	110.067	186.159		199.815	37.1771	242.329	63.8419	180.247	190.477	74.7366		38.8432	7.22391	53.9708	30.8772	16.5356		278.387	185.814	191.93	283.104	268.577		82.7998	194.717	44.1775	0.205548	95.3265		32.9775	38.5477
1:06:00-1:08:00	523.756	1076.73	178.731	303.428	179.796		34.7735	135.224		336.612	67.3491	28.2985	181.491	175.356		279.907	236.315	40.5353	209.809	69.6554		127.551	51.4338	234.926	144.495	172.667	44.2818	3.07872		69.0296	0	26.3012	63.9129	0.410689		221.927	161.595	29.913	325.598	160.343		80.916	120.909	11.8265	0	30.7293		54.2062	0
1:08:00-1:10:00	451.872	159.317	131.139	256.268	47.9352		5.36621	85.0258		20.0694	99.2877	1.97555	41.0526	453.327		199.472	197.942	70.775	227.279	22.5592		410.977	36.7775	232.964	61.2447	264.273	21.1317	5.24854		117.461	0.443579	53.3786	26.103	1.47627		225.976	125.491	1.68423	457.218	125.89		70.2974	63.0663	18.2657	37.5243	35.191		14.5687	52.0033
[truncated: 2 more columns]

## Sheet: velocity tracks
	DMSO n1						Dis 0.2 n1			Dis 0.35 n1						DMSO n2						Dis 0.2 n2								Dis 0.35 n2						DMSO n3						Dis 0.2 n3						Dis 0.35 n3
Time	A1	A7	B5	C3	D7		B6	F4		B7	C5	D3	E1	E7		C6	D4	E2	E8	F6		A5	B3	C1	C7	D5	E3	F5		A6	C8	D6	F2	F8		A1	A4	B5	B8	F6		A2	A8	B6	F1	F7		A3	A6
0:10:00-0:10:10	4.16831	3.99952	2.48523	1.43602	6.81803		2.78905	2.76151		1.51825	1.23282	1.43905	3.02203	3.13184		2.55312	0.0444258	2.38788	3.16816	2.25823		1.57901	1.73493	2.34282	1.612	1.75686	4.42434	1.69132		3.24771	0.653706	1.2437	1.46542	2.20975		2.48543	1.87097	2.4558	3.49556	2.89219		2.41683	1.08972	2.79554	0.849431	2.07139		0.360337	0.856295
0:10:10-0:10:20	0.240322	3.23851	0.304594	0.86444	1.78327		0.274976	2.15309		0.286486	0.2444	1.51044	1.16958	1.2019		2.11121	0.200758	2.91367	3.74336	2.44262		0.24598	0	0.1074	0.545652	0.591381	0.261517	0.276362		1.16758	0.0431006	0.969526	0.141254	0.252077		0.128881	0	0.401974	0.406735	1.5316		0	3.59315	2.19362	0.298513	0.20386		0	0.239879
0:10:20-0:10:30	0	0.340473	0.29662	0.735199	0.615561		1.42081	0.681493		0.146237	0.0412837	0.721611	1.93773	1.46728		0.11847	0.0417263	1.69121	2.17646	1.53803		0	0	0.465794	0.388104	0.100753	0.041568	0.814778		0.263874	0.786065	2.00616	0.733026	0		1.87471	0	0.358566	0.306234	0.989369		0.847883	3.87331	1.5997	0	0		0.262226	0.217378
0:10:30-0:10:40	0.0215706	2.53761	0.975412	1.08565	1.54447		0.623385	0.675897		0	0.114925	0.23188	0.06473	1.34793		0.0604839	0.177076	1.72889	1.60719	4.04323		0	0	1.51324	0.31799	0.0873167	0.0415072	0.715029		0.274988	1.07461	0.13267	1.91276	0.102981		0.15806	0	0.069406	0.465823	0.428079		2.67527	0.222695	2.06698	0	0.0877719		1.68655	0.395182
0:10:40-0:10:50	0.0202073	0.79683	2.15014	1.43768	1.07105		0.93702	0.886058		0.800951	0.236473	0	0.893977	0.824835		0.296478	0.884955	2.1263	0.631278	1.19432		0	0	0.371198	1.28149	0	0.207103	0.134457		0.43466	0.064463	0.320275	0.801244	0		2.62665	0.0207253	0.819526	0.43841	1.18158		1.85959	0.495365	1.08052	0	0.0431457		0	0.352858
0:10:50-0:11:00	0.191801	1.91165	1.34436	2.00631	0.884246		0.633993	0.817553		2.4579	0.2746	0	0.295595	1.44092		0.0439419	1.04066	2.84877	1.84229	0.827767		0	0	0.470369	0.846267	0	0.632819	0.296022		0.675471	0.52165	0.394544	0.13025	0.291052		5.10561	0.0430691	0.637632	0.409184	0.753248		0.786134	2.29312	1.33799	0	0.0761029		0.652997	0.401152
0:11:00-0:11:10	0.131983	0.329025	1.15931	1.43194	0.810842		1.33258	0.706556		0.120406	0.342397	0	1.00275	1.0288		0.183966	1.18958	1.42245	2.18641	7.38973		0	0.380832	0.466098	0.571423	0	0.573143	0.32755		0.0424989	0	0.386986	0.678187	0		0.248793	0	1.26283	1.23471	1.18769		0.910708	1.71458	2.72312	0	0.0825281		1.57021	3.29271
0:11:10-0:11:20	0.0211032	0.73463	0.563216	2.00063	0.535033		1.206	0.966457		0.976411	0.0485136	0	0.0655507	1.91259		0.601036	1.52901	2.19657	2.4724	1.11697		0	0.318369	0.931595	0.578498	0.0667649	0.403897	0.378226		1.3019	0.0865397	0.0453591	0	0		0.0201839	0	1.00756	3.1485	0.333755		2.59121	0.367607	0.43881	0.0200689	0		0	2.23544
0:11:20-0:11:30	0.0215334	0.309155	0.993966	1.60645	0.798488		0.415297	1.22069		1.13828	0.251215	0	0.117591	0.899472		0.305885	0.760374	1.18613	2.79988	2.46998		0.118828	0.831397	0.161231	0.320826	0.134484	0.485321	0.200034		0.810445	0.249526	1.42918	1.64381	0		0	0	0.193473	3.87387	1.51717		1.54476	0.507125	0.836316	0	0.135253		0	0.0203508
0:11:30-0:11:40	0	0.110914	1.54819	1.22767	1.49398		0.333174	0.810782		0.513578	0.442775	0	0.0233808	1.45295		0.402886	1.35904	1.56766	3.14435	2.48		0.260978	1.2168	1.96711	3.13506	0.0453216	0.405563	0.0888685		1.6948	0.315666	0.912103	0.637602	0.470466		0.843012	0	0.424522	0.63476	1.09047		0.323314	2.08667	0.721337	0	0.192951		0	0.0418908
0:11:40-0:11:50	0.0206011	0.715084	0.978519	1.9639	1.27283		0.23489	0.246433		0.643454	0.292457	0	0.0231999	1.36733		0.762709	0.492921	1.18565	2.65296	5.54487		0.0714465	0.254959	0.486608	2.08386	0	0.389207	0		1.0702	1.22523	0	0.374738	0.104687		0.393252	0	1.10366	1.61609	0.83012		0.332891	0.338396	1.02372	0.0219237	0.194008		0.113986	0
0:11:50-0:12:00	0	1.54963	2.14805	1.27291	1.15943		0.285333	0.68602		0.39511	0	0	0	0		0.609602	1.82571	1.58748	2.13007	5.29301		0	0.0737233	0.193814	1.05491	0.115997	0.609132	0.469918		0.0284473	1.42862	0.0451896	0	0.698229		3.24246	0	0.723149	0.888189	0.661499		0	0.450111	1.9952	0.0212785	0.246179		0	0
0:12:00-0:12:10	0	1.36164	1.53814	2.29852	0.42072		2.06694	0.748285		0.457385	0	0	0.0409972	0.662464		0.322811	1.71772	1.17141	4.40638	4.08567		0	0.319377	0.741862	1.33917	0.177385	0	0.711378		4.82639	0.624028	0.325226	0.146787	1.19139		1.13347	0	0.480339	0.324226	0.309942		0.0855808	1.40961	1.05883	0	0.257095		0.430033	0
0:12:10-0:12:20	0	1.1007	2.54584	1.67921	0.370307		0.158011	0.981593		0.114757	0.0414439	0.0213795	0.0503954	0.412193		0.377912	0.768766	0.948803	5.10895	4.8364		0	0.325705	0.894266	1.43478	0.181659	0.0200468	0.793211		4.5652	0.0631355	0	0.0435686	0.764809		0.685601	3.91739	1.44544	3.13262	0.10448		0.301574	1.02583	0.72089	0.0424665	0.217811		0.0405849	0.266387
0:12:20-0:12:30	0	1.32994	1.25997	1.82803	0.407542		0	2.19588		0.259722	0.220301	0.0620968	0.300751	0.615641		0.44956	0.860882	1.91478	1.73015	3.50486		0	0.179258	1.15322	1.12934	0	0.248034	0.776742		2.2497	0.246842	0	0	0		1.13451	0.978514	1.93854	1.13832	0.212733		0.0474362	1.00968	0.697497	0	0.197086		0	0.814614
0:12:30-0:12:40	0	2.8808	1.26131	2.06901	0.47403		0	1.42978		0.269156	0.145169	0.352246	0.176355	0.0413141		0.793629	1.70135	1.13025	1.85797	4.47023		0	0.88417	0.36412	2.47508	0.0970399	0.542765	0.282175		0.181723	0.107724	0.160476	0	0.486278		1.02076	0.491387	1.22343	0.636367	0.698002		0	1.98511	0.873208	0.0751904	0.18884		0.0279394	0.176414
0:12:40-0:12:50	0	2.12924	1.45179	0.913966	1.24578		0	1.32053		0.160734	0.0906931	0.112276	0.0419214	0.127351		0.670209	0.240534	1.83269	1.63385	4.93896		0	1.0865	0.523301	0.0206303	0	0.486307	0.411681		0	0.515915	0.111271	0.0209974	0.133729		0.996993	1.06922	1.53345	1.67221	2.48033		0	0.371187	1.1362	0	0.907711		0.173838	0.177021
0:12:50-0:13:00	0	2.49677	0.701638	1.3328	0.125885		0	0.517999		0.192901	0.175499	0.115666	0.095937	0.271749		0	0.834029	2.40045	2.07872	3.46006		0	0.574265	1.92938	0.509502	0.224091	0.662527	0.407379		0.0853101	0.629293	0	0.130019	0.0434059		1.66847	1.48478	2.16403	1.24203	1.25796		0	0.243512	1.80389	0	0.658948		0.188537	0
0:13:00-0:13:10	0	1.88852	0.691929	1.36842	0.188311		0	2.86435		0.168411	0.0469058	0.133152	0	0.168497		0.437123	0.302906	1.23121	1.99249	3.85723		0	0.561685	2.66954	0.462777	0.0446919	0.802077	0.629265		0.0939939	0.0436047	0	0.042503	0.0411215		1.38241	0.199286	1.91829	1.00958	0.777051		0	0.491417	2.71082	0	0.443448		0.707601	0
0:13:10-0:13:20	0.0445421	16.1809	1.23303	0.868517	1.14451		0	2.27293		0	0.0417679	0.070161	0	0.0942478		1.28711	0.51928	2.11193	2.40292	4.03143		0.180282	0.555255	0.153607	1.02398	0.323046	0.977406	0.0538939		0.267446	0.259633	0.0409896	0	0.760194		1.99767	0.269545	1.93709	3.32351	0.771723		0	0.911917	1.9561	0	0.194322		3.82641	0
0:13:20-0:13:30	0.191805	2.02472	1.45925	0.483625	0.677279		0	0.122129		0	0.381532	0.127468	0.227844	0.291148		0.531167	1.02417	1.59503	0.862949	4.13596		0.0201181	0.0890678	0	0.762152	0.0848453	0.309946	0.0415274		0.832212	1.55371	0	0.0887054	0.0240327		1.69704	0.148838	3.00874	1.90308	1.59658		0	0.68231	1.47386	0.122895	0.437453		3.22332	0
0:13:30-0:13:40	0.10599	2.73509	1.46609	1.3949	0.557312		0	0.0437185		0	0.672481	0.0666665	0.224653	0.0426414		0.556015	1.83552	2.36972	2.06135	5.42061		0	0.289902	0	1.141	0	0.322638	1.1989		0.711	0	1.10215	0.0417521	0.0555835		2.88509	1.5353	1.6016	1.3927	0.97372		0.0248038	0.221051	0.635957	0.6311	2.83784		1.78689	0
0:13:40-0:13:50	0.0638713	1.88041	0.75709	0.950941	0.816584		0.13887	0		0.165662	0.759927	0.0428061	0.203704	0		0.639983	0.835659	1.17994	2.8519	5.89466		0	0.360336	0	0.572199	0	1.0003	1.65615		0.204505	0.409234	1.41171	0.1101	0.220175		1.82875	0.314114	4.92553	2.26446	0.640071		2.21395	0.578243	0.196797	1.29566	2.37924		0.02175	0
0:13:50-0:14:00	0.222365	2.40403	0.758612	0.610867	1.03502		0.320812	0.282908		0	0.933615	0	0.363567	0.670615		0.724934	1.42678	1.30383	1.68635	5.13438		0	0.170679	0.218232	0.494419	0	2.97438	0.500698		0.0917604	0.306194	0	0.0413093	0.843294		1.57765	0.353266	3.4521	0.98758	0.56741		0.366944	0.258173	1.81195	1.81779	1.61184		0.0207127	0
0:14:00-0:14:10	0.0877709	2.11847	1.32408	3.08212	0.28953		0.345786	0.987527		0	0.924916	0	0.31693	2.80799		1.27389	1.11024	1.61792	1.83493	4.1901		0	0.489904	0	0.515718	0	3.97731	0.534317		0.153441	0.285834	0.0447341	0	0.509338		1.59265	0.27176	2.44375	1.87627	0.333249		0.966519	0.175419	1.55934	0.88065	1.6855		0.0918296	0
0:14:10-0:14:20	0.0422819	1.97283	1.29901	0.620314	0.418554		0.929602	1.22475		0	1.06043	0.0635374	0.237551	1.92415		1.55053	0.0586848	0.243278	3.02458	3.93072		0	1.22836	0.309546	0.1043	0	0.200683	0.326412		0.915633	0.0424019	0.0843701	0	2.01184		1.46455	0.210584	2.50985	2.16082	0.132969		1.19981	1.03842	2.13281	1.35896	2.70513		0	0.112354
0:14:20-0:14:30	0	4.15779	1.21463	1.74822	0.624546		0.36727	0.797545		0	1.37918	0.0404055	0.32164	2.8171		2.16585	0	0.702193	2.43714	3.52094		0	0.771051	0.45362	0.59693	0	0.23801	0.285149		0.070867	0.200094	0.0834165	0.0847371	0.957475		1.3883	0.787217	3.65258	3.20697	2.11458		3.20388	1.31631	2.65726	2.61236	1.36017		0.28197	0.0497047
0:14:30-0:14:40	0	2.25877	1.05743	0.986466	0.326074		0.138098	0		0	1.05388	0	0.0474475	3.31581		2.25801	0	1.16963	2.08637	4.88408		0	1.02035	0.706442	0.712259	0	1.34545	0.183886		0.108147	0.357375	0.130612	0.0432288	0.162374		2.07604	1.25336	1.96386	2.52141	1.95663		1.12934	0.547159	1.9763	2.65734	1.90885		0	0
0:14:40-0:14:50	0	19.502	0.984042	0.633872	0.726449		1.16307	0		0	0.5403	0	0.24415	2.63969		1.01789	0.133479	0.340673	8.49753	4.01787		0	0.908832	0.31906	0.564384	0	4.05252	0		0	0.241749	0.0492643	0.535257	0		2.39986	0.406927	3.0894	2.65026	0.75371		1.40346	0.0942386	1.02095	1.68251	1.49798		0.519938	0
0:14:50-0:15:00	0	1.61132	1.89843	0.772696	0.413909		4.7288	0.351077		0	0.247274	0.0411294	0.72865	3.8631		2.93045	0.0405991	2.53304	1.45855	4.61188		0.184518	0.983223	0.284051	0.885207	0	2.31271	0.316144		0	1.1904	0	0.171953	0		1.73495	1.37186	3.49086	2.27463	1.2229		0.156611	2.41814	0.947692	0.193261	0.0972638		1.95316	0
0:15:00-0:15:10	0	2.36186	2.40243	1.65787	1.31744		0.812676	0.544159		0.0897951	0.193934	0	0.170737	1.87273		1.53867	0.698268	2.23768	4.93633	4.37444		0	0.0206584	0.0440791	0.601426	0.366377	0.54192	0.0441363		0	0.498201	0.297794	0.107352	0		1.01978	0.147895	2.836	2.26453	1.50058		1.02527	0.395374	3.15732	0.415654	0		2.84413	0
0:15:10-0:15:20	0.0615259	1.85599	1.61904	2.02618	1.02589		3.76963	0.0983669		0	0	0	0.0415705	2.35396		3.02692	0.373673	0.814412	6.84222	4.42243		0	0.483772	0.910541	0.228901	0.237972	0.854684	0.0701043		0	0.0434673	0.0876401	0.126176	0		1.28523	0.784112	2.37552	2.58119	1.05019		0.389049	0.284839	1.29689	0.36054	0		1.54285	0
0:15:20-0:15:30	0.246094	2.40134	2.0684	1.2202	0.88864		1.68061	0.551188		0	0.194071	0	0.0456154	2.76609		1.20413	1.97999	2.51074	4.18138	5.13066		0.0432578	0.0421888	0.0943154	0.450518	0.0526525	0.499787	0.141995		0	0.562936	0.179709	0	0		0.802693	1.34156	1.81241	1.53489	1.33937		0.244747	0.0429936	1.71089	0.928525	3.06498		0	0
0:15:30-0:15:40	0.312245	2.45365	1.01495	0.982946	0.0204863		0.216161	0.0431413		0.0204088	0.139504	0	0	3.09922		1.73183	2.77439	1.39956	1.71768	3.59318		0	0	0.139639	0.151218	0	0.190867	0.282905		0	1.65607	0	0	0.113729		0.505172	1.49105	2.5141	1.39067	0.277844		0.539918	0	1.17502	0.378944	2.19298		1.83319	0
0:15:40-0:15:50	0.0752932	2.44239	0.941995	0.914767	0.953489		0.294541	0.235888		0.136494	0	0.0447019	0.373498	1.70516		1.45055	0.800648	2.06453	2.87231	4.88812		0.41759	0	0.0443101	0.676755	0.0853999	0.092358	0.388117		0	0.714401	0.0725869	0	2.36296		1.38413	2.12074	2.4621	2.32268	1.00302		0.314773	0	0.509957	1.09452	1.09695		2.77457	0.0405409
0:15:50-0:16:00	0.0854469	2.59458	1.43023	2.00042	0.688226		0.387018	0.089194		0.554396	0.175069	0	0	0		1.35781	0	2.40652	2.31081	3.30616		1.13158	0.319511	0	1.15278	0.0207175	1.26732	0.380081		0	0.530841	0	0.0471037	2.24091		1.17999	1.39054	3.08776	2.8191	1.19552		0.813997	0.20759	0.804069	0.852314	1.24271		3.39703	0.0438751
0:16:00-0:16:10	0.020158	3.14694	0.626509	2.07464	0.295454		0.175888	0.66162		0.476468	0	0	0	0		0.960695	1.66589	1.35681	2.05067	3.48294		0.214112	0.712401	0.161795	0.609749	0.241953	0.754506	0.156174		0	0.928822	0	0	4.33058		0.866109	2.073	2.23272	2.52608	1.89127		1.1958	0.173691	1.49257	0.926713	3.52448		0.0428693	0
0:16:10-0:16:20	0.711141	2.00747	0.764392	1.17586	0.927939		0.0879919	0.0982686		0.0708126	0	0	0	0		2.68161	0.0414784	2.32275	4.38661	4.28628		1.05424	0.116855	0	0.320926	0.223507	0.43769	0.327426		0	0.661546	0.139363	0.0898727	0.528899		3.27282	1.0606	2.82163	0.832486	2.22663		0.992508	0.1369	1.38339	0.736463	1.32054		0.192179	0
0:16:20-0:16:30	1.22129	5.99755	1.09566	0.264924	0.430311		0	0		0.203654	0.0539736	0	0.123175	0.400289		1.11594	0.759759	1.6232	3.09883	4.45798		0.0876352	0	0	0.4359	0.368881	0.459871	0.475032		0	0.4929	0.082613	0.131344	0.954952		1.78694	1.74405	2.12537	2.33728	1.1805		2.3743	0.253503	2.32549	0.519161	2.00747		0.0884896	0
0:16:30-0:16:40	1.55694	2.38311	2.06984	0.523783	0.774913		0	1.58247		0.100346	0	0.852491	0	0.0510902		0.57407	3.07576	1.98117	4.46143	2.44811		0.729287	0	0.275298	0.149928	0.305594	0.272863	0.712698		0	0.912249	0.0861094	0.0423381	0.437865		1.19751	1.42627	2.2213	2.18499	1.97514		2.03632	0.137631	1.48294	1.25906	1.41456		0.444731	0
0:16:40-0:16:50	1.48832	15.6874	0.679397	0.797925	2.73982		0	3.3127		0.635513	0.0404954	0.277765	0.158121	0.752496		1.64125	0.828736	1.6894	2.51299	1.86886		0.587436	0	0.268248	0.167699	0	1.50849	0.0819603		0	0.210538	0	0.238037	0.786257		1.91004	1.31601	1.92403	1.62148	1.90112		0.726697	0.0696528	0.954299	0.577576	0.67998		0.572295	0
0:16:50-0:17:00	2.18054	3.2072	0.68171	1.63619	1.26246		0	2.01285		0.433965	0.211545	0.216877	0.0204848	0		0.924779	0.994684	1.14515	2.24038	4.9087		0.936931	0	0.0666616	0.267648	0	0.364625	0.0908431		0	0.0416132	0.134634	0.136495	0.378325		1.39756	1.736	2.77962	2.45242	1.50412		0.672319	0.020058	1.02341	2.20565	0.0217581		0	0
0:17:00-0:17:10	2.69914	2.21973	0.966764	0.0452237	0.939562		2.2087	0.204212		0.134228	0.165713	0.390622	0.0203321	0.08496		2.13007	0.933331	1.98877	1.82359	7.01642		0.732667	0.124525	0.44253	0.651584	0	0.745099	0		0.0471106	0.0836019	0.0204038	0	0.513024		1.30698	3.14215	2.64176	1.7106	2.82168		0.571687	0.244801	0.515242	0.868613	0.583828		0	0
0:17:10-0:17:20	2.54961	19.8709	0.942299	1.4466	1.20355		1.03568	0.178447		0	0.273838	0	0.0449792	0.264768		1.59087	1.4235	2.91744	0.974221	3.93354		0.139633	0.969451	0	0.341932	0.0821569	0.0918448	0.139894		0	0.57794	0	0.282846	0.433815		2.33813	0.752731	1.72703	1.79455	1.30317		1.04104	1.5052	2.17476	1.30396	0.460738		0.0286693	0.047546
0:17:20-0:17:30	2.82001	3.22863	0.993759	0.488882	0.463474		1.52629	0.164678		0	0.48727	0.0625784	0	0.279921		2.44915	0.93166	2.31166	2.4213	4.88976		0.982139	1.15531	0	0.176711	0.654985	0	0.174266		0	0.506737	0.779321	0.0925378	0		2.70814	2.51549	2.23877	1.81127	1.39217		1.08146	0.37298	1.01631	3.13794	0		0	0
0:17:30-0:17:40	2.55487	2.13757	1.01864	0.72181	0.659434		0.426729	0.113683		0.0432132	0	0.0919475	0.0871701	0		1.58976	0.0432423	1.28968	2.06334	3.95914		0.175761	0.239587	0	0.110023	0.875866	0.0454654	0.0408213		0	0.134126	0.812229	0.218797	0		1.56854	1.31935	2.00367	1.57928	2.73631		1.85486	0	1.04787	1.80897	7.07674		0.714889	0
0:17:40-0:17:50	2.74319	6.53272	1.4798	0.822782	0.0414305		2.47479	0.17593		0.0467814	0	0.0898331	0.0435907	0.728402		1.61738	0.194408	1.66084	1.6919	4.76682		0.43934	0.909913	0.0623757	0.19617	0.591339	0.780764	0.250832		0	0.81153	0.605499	0.21788	0		1.94673	2.59453	2.50166	2.73473	1.98312		2.2404	0.0201115	1.46634	0	5.40888		3.42175	0.0647914
0:17:50-0:18:00	2.74924	3.3053	1.22624	1.43923	0.150677		2.70802	0.0476586		0	0.0915383	0.418546	0.357424	2.47878		1.71878	0.395838	2.79048	1.23291	4.48954		0.0216817	0.978143	0	0.459371	0.667222	0	0.0922974		0	0.582424	0.791009	0.0936338	0.0434766		1.47772	1.38772	2.55258	1.62229	2.45445		1.09312	0	1.60038	0.843945	1.28318		1.75915	0.0454256
0:18:00-0:18:10	2.8875	2.88706	1.66807	2.28798	0.263437		1.18492	0.115028		0	0.0935854	0.220161	0.171874	1.24266		1.02105	0.316851	2.54897	2.9893	5.90478		0	0.167111	1.34252	0.313592	0.280541	0.211412	0.980702		0	1.07893	0.359039	0	0.312599		1.93266	0.587706	1.72788	2.91926	3.00613		1.15163	0	0.777885	0.650133	1.29598		0.990037	0
0:18:10-0:18:20	2.32182	3.09715	1.83553	1.98326	0.69718		0.317801	0.0209018		0.281278	0.0204003	0.191556	0	0.981189		1.52211	0.880794	2.12381	3.36542	4.62181		0.0214901	0	2.20155	0.26384	0.427879	0.261205	0.459147		0	0.543964	0.0210521	0.1983	0.442603		2.23257	1.8313	2.17656	2.94735	0.982908		0.921514	0.151515	1.69216	0	3.09995		0	0
0:18:20-0:18:30	3.33794	2.70481	1.66555	0.717392	0.0503912		3.8211	0.39347		0.343936	0.356069	0.171214	0.0870967	1.20305		1.54674	1.29902	2.25931	3.33631	4.30378		0	0.160249	1.41382	0.149232	0.640811	0.181192	0.5555		0.0473898	0	0	0.0740103	0.909368		1.84522	2.78496	2.08184	2.00587	2.22416		1.24579	1.74324	1.69129	0.943436	1.06915		0	0
0:18:30-0:18:40	3.13632	2.74484	1.96924	0.93835	2.0897		3.79171	0.542408		0.404385	0.043885	0.416	0	1.19636		1.78991	1.23692	2.15211	2.45111	5.08823		0	0.208065	0	0.0830476	0	0.669646	0.654239		0	0.348848	0	0.113344	0.209783		1.97654	2.48838	2.91959	1.76586	1.65374		2.69619	2.79664	1.30586	0.0621209	0.52521		0	0
0:18:40-0:18:50	3.2287	2.13417	2.22587	0.898032	0.8442		2.36673	0.877666		0.412843	0.200441	0.286818	0.14461	0.908716		1.85701	1.10611	2.77113	2.80042	4.91398		0.0453716	0.337092	0	0.300702	0.497732	3.5633	0.411132		0	0.393488	0	0.086786	0.235454		1.56913	2.11951	2.21661	2.13075	0.896276		4.9536	0.676192	2.30186	0.339421	2.65241		0.0457963	0
0:18:50-0:19:00	2.91447	1.8419	0.793028	0.874489	0.786323		4.06151	0.539597		0.876564	0.0874859	0.260655	0.0452858	0.861902		2.27807	1.70011	2.71135	3.58983	3.81405		0	0.0646508	0.230861	0.652579	0	1.27721	2.41557		0.153684	0.0988891	0	0.0670231	0.190572		0.862696	0.757164	2.15482	1.22283	1.43974		1.87353	0.313003	1.06997	0.119794	1.74651		0.980034	0
0:19:00-0:19:10	3.08546	3.75889	1.22419	1.10311	2.94683		3.05071	3.95557		1.18754	0.165343	0.927544	0.259453	0.585915		1.44279	1.00064	3.06439	2.92163	3.8743		0	0	2.12201	0.399393	0	0.634273	0.653614		0.14911	0.0633948	0	0	0.657622		1.27513	1.20611	3.13453	5.92499	1.03793		0.849294	0.823585	1.28187	0.182802	0.465733		0.0205011	0
0:19:10-0:19:20	2.51738	2.83801	1.0018	1.2275	1.79113		0.625462	1.24854		0.899643	0.18202	0.389001	0.337734	1.34796		2.78122	0.792581	2.27365	3.84499	4.29075		0	0.477085	0.390285	2.17631	0.0216825	2.38958	0.351653		0.04426	0	0	1.13075	0.506122		1.27625	3.49281	2.21866	2.54157	3.3358		0.561476	0.290209	1.2242	0.0218217	1.09375		0.0205817	0
0:19:20-0:19:30	3.61965	2.99466	1.42883	1.51699	1.3481		0.0421941	1.13067		0.875436	0.453601	0.506222	0.323004	1.85629		2.02914	1.02042	2.03336	3.03675	5.43045		0.0653098	0.135692	0.566104	0.35604	0.171192	3.59953	0.293157		0.108913	0.509309	0	0.382077	0.339601		1.03575	2.13119	2.98243	2.35246	1.04627		2.2058	0.85153	0.837533	0	0.422758		0.0208152	0
0:19:30-0:19:40	4.03707	2.35226	1.57911	1.74867	2.54733		0.328365	1.59874		1.025	0.0414691	0.0687548	0.40195	1.20825		3.06621	1.18743	2.51586	3.59475	4.44875		0.176192	0.819303	0	0.413677	0.175555	2.98328	0.507484		0.0598637	0.545396	0.0685743	0.408425	0.163091		0.779263	2.04937	2.21066	2.77225	1.53814		2.96293	0.276634	0.532824	0.411709	0.260542		0.445108	0
0:19:40-0:19:50	6.34082	3.09063	2.80767	2.05311	1.34935		0.237262	3.13421		0.533251	0.23685	0	0.179713	0.0886753		2.32593	1.85388	2.57185	1.88793	4.72853		0.107198	1.11424	0	0.412674	0.228708	0.27382	0.433653		0	0.245875	0	0.344973	0.0424935		0.564397	1.54186	2.17887	3.28423	1.77752		3.30141	0.0999978	1.69618	0	1.16085		0	0.0930273
0:19:50-0:20:00	3.33036	3.18248	2.28484	1.41434	1.10234		1.17717	1.21627		0.220207	0	0.041486	0.187495	0		1.47937	0.976259	2.29409	3.31011	3.36103		0.0223736	0.197714	0	0.525054	0.0716174	0.241987	0.0485688		1.20378	0.674793	0.089712	0	0.0838221		1.12663	2.4917	1.03038	1.18253	1.49245		0.360178	0.542743	1.8536	0.0907005	1.2856		0.67309	0.0840997
0:20:00-0:20:10	3.13393	5.03437	3.50999	5.39016	1.87479		3.04145	0.548827		0.357155	0.16126	0.254529	0.0919377	0.223964		0.911227	1.87064	4.78204	4.8005	4.59878		0.109497	1.68347	0.0451576	0.926398	3.97072	0.260871	0.148028		3.1977	0.940894	0.180858	0.0734849	0.602007		3.07713	0.816309	0.562271	2.59859	0.0849269		3.1133	0.663157	3.11772	0.737131	0.935464		0.791197	1.87692
0:20:10-0:20:20	4.39478	5.24586	3.36066	4.41927	2.35726		2.84445	1.15013		0.837605	0.293519	0.151475	0.241602	2.20538		0.600849	0.275148	4.44962	3.59541	3.66221		0.111098	2.06026	0.0203231	0.0626536	4.47608	1.09528	0.328282		0.356254	0.757366	1.70759	0.809603	0.412525		0.0616217	4.02069	0.247548	2.44734	0.0202919		3.04607	0	1.8859	0.107937	1.92152		0.346322	2.10502
0:20:20-0:20:30	4.96364	3.37618	3.0695	4.70471	2.52689		1.40775	1.56634		0.759569	0.0426612	0	3.29094	0.675615		1.73078	5.55123	6.07925	4.3257	5.62135		1.83961	3.13018	5.02935	2.2634	0.240521	0.021474	0.660796		0.13134	0.467613	4.92922	0.840157	0.157611		0	3.51502	0.355165	1.56326	0.148438		2.44784	0	3.08012	0.109652	2.08317		0.740678	5.39072
0:20:30-0:20:40	2.92737	3.08478	3.73371	4.68133	2.55908		0.936686	0.412656		0.410877	0.172764	0.0405944	0.419221	1.95023		3.70874	5.01516	4.30805	4.11615	5.44221		2.92624	2.63041	1.61431	2.06708	0.573975	0.227498	2.03768		0.160034	0.707092	1.92352	0.185727	0.686996		0.740556	3.58365	1.72516	1.52091	1.44117		3.00073	1.77982	3.54406	0	1.69639		0.576683	0.130319
0:20:40-0:20:50	4.53004	5.21712	3.4568	3.66058	2.24105		0	0.760275		0.254365	0.389898	0.041671	0.254068	2.83702		2.38831	5.05933	6.2353	8.3998	3.17623		0.785792	3.33958	6.45891	4.45104	2.24316	0.648573	1.70083		0.201225	1.01163	2.90057	1.44655	7.76783		4.2111	3.96002	2.85502	2.58317	0.040336		2.60922	1.91407	3.29475	0	1.86544		0.681073	0.23804
0:20:50-0:21:00	5.67415	4.09505	2.93214	4.43435	2.59502		0	0.617226		0.720444	0.093537	0.0239913	0.517522	2.32658		2.641	4.81987	4.5716	5.19752	5.55185		1.09486	1.46175	0.532823	1.47655	2.60371	0.0438665	4.47071		0.1749	0.0421654	0.886513	0.443113	8.39705		2.4447	3.30685	2.74709	1.96417	0		2.75405	0.787749	4.08446	0	2.4703		0	0
0:21:00-0:21:10	3.54828	3.67549	3.3782	3.51481	2.63896		0.0638137	0.724451		0.0646338	0.0973258	0	0.248919	2.67661		2.85275	4.68384	4.93166	4.89636	3.5204		1.00231	3.07498	5.57704	3.18589	0.996118	0.680342	1.3731		0.152147	0.132435	3.42476	0.119741	1.07516		4.58601	3.11745	1.81365	2.25177	0		2.60436	0.969022	2.69701	1.15423	2.76495		0.195459	0
0:21:10-0:21:20	4.06606	3.52952	3.32349	3.14977	3.08898		0.234464	0.555974		0.0440678	2.26327	0.270576	1.17947	1.84901		2.43773	5.40817	5.24888	4.79076	4.22805		1.209	2.71308	1.79163	2.66682	0.899642	1.09052	0.910666		0.39979	0.104526	3.65735	0.722621	0		3.49478	3.57997	2.32991	2.47048	0.298789		2.88138	0.47498	1.09908	0	2.49645		0.215431	0.0656373
0:21:20-0:21:30	4.59107	4.47041	3.94146	3.17682	3.31561		0.224651	0.196954		0	2.24897	0	0.0402313	2.29303		3.38011	4.84222	4.81072	5.64355	5.42617		3.56458	0.648705	0.39186	1.6476	0.735204	1.41086	0.403005		2.70061	0.131123	1.19226	0.567313	0		2.6467	2.55042	3.01928	3.4438	1.9944		2.98972	0.595952	2.64404	0.0649975	2.47436		0.367661	0
0:21:30-0:21:40	3.83491	3.29561	3.73755	4.01249	2.88673		0.426361	0.33409		0.279487	0.640554	0.043613	0	1.82957		3.73702	4.74105	5.24313	4.37073	4.7021		1.03154	1.01122	0.171903	0.851387	0.458931	1.55576	0.325883		0.387975	0	0.505463	0.22287	0		1.76515	3.37865	2.68137	1.9331	2.27433		2.42224	0.898353	1.329	0.0625564	1.59623		0.285399	0
0:21:40-0:21:50	4.2695	3.51517	3.39719	3.99951	2.88221		0.46417	0		0.322661	0.201879	0.0204112	0.632964	1.82542		2.67984	3.88357	3.88056	3.72477	4.25961		1.03409	1.64438	0.12939	1.92011	0.716188	1.70956	0.225125		2.70867	0.395047	0.617664	0.801153	0		3.40824	3.68378	2.4168	1.93499	2.45107		3.66589	1.18395	1.39349	0.0445508	1.29871		0.027792	0
0:21:50-0:22:00	9.48525	3.9755	3.57396	3.61447	3.104		0.17497	0.414681		1.47151	0.0210397	0.0914055	0	0.367808		3.20667	3.85043	4.42141	3.99905	9.30643		0.350115	0.289402	3.05092	2.28741	1.77847	0.933484	2.57742		1.97104	0.716573	0.648498	0.317966	0		1.92568	2.75478	2.49933	3.1248	2.50686		2.01505	1.84909	1.31265	0	2.46349		0.202883	0
0:22:00-0:22:10	4.82927	2.92687	3.36347	2.99375	2.38986		0.161251	0.308242		0.750528	0.224031	0	1.67039	0.199764		2.82953	4.04399	4.82055	4.72813	5.05498		2.83941	0.806695	1.96302	3.28884	0.521577	2.19952	3.23129		1.95547	0.333726	0.892865	0.0888369	0.042298		2.57414	2.45332	2.79794	2.15802	2.79153		1.83033	1.46057	0.997917	0	0.390817		0.164484	0
0:22:10-0:22:20	7.78275	3.57202	3.65854	4.02507	2.32054		0	0.239232		3.24701	0.0474288	0.13933	0.201949	0.401321		2.99101	3.91722	4.36835	3.91278	3.30169		0.207841	2.59796	1.59625	1.73459	0.30878	1.98633	2.71077		2.09063	0	0.641383	0.672413	0.0830143		1.71245	3.30783	3.2911	2.39119	3.32124		2.48939	1.98118	0.957441	0.0409151	0		0.0643923	0
0:22:20-0:22:30	4.46692	3.92561	2.9983	3.11316	2.6552		0.0439075	0.868939		0.500798	0.321751	0.108311	0	1.11421		2.64051	4.87317	3.60224	3.49664	4.22033		3.10083	0.0492534	0	1.10144	0.26515	2.22267	0.0808087		3.11265	0	1.21045	0.459027	0		2.11582	1.98041	0.778273	2.98145	1.71428		2.51344	1.12414	0.947695	0	0		0	0
0:22:30-0:22:40	3.56306	3.44964	2.6526	3.73348	2.37528		1.06522	1.12747		1.21176	0.0674821	0	0.976172	0.614763		2.34242	4.05916	3.67253	3.61826	5.29761		5.39642	0.170448	0	1.72452	1.51329	2.90545	0.0209411		1.33376	0	1.14089	0.271438	1.45502		2.50812	3.17077	0.733915	3.71984	1.40485		2.85008	1.50387	0.660194	0	0.0203621		0	0
0:22:40-0:22:50	4.3337	3.79601	3.37907	3.86789	2.64733		1.63966	1.61134		0	0.184085	0.0435829	0.0858462	3.15946		3.00266	3.21722	3.35427	4.3816	5.73949		5.55678	0.149189	0.773906	1.34602	0.349455	2.3312	0		0.965802	0.0423651	0.673637	0.734772	1.92068		2.47756	2.99883	1.76976	3.7729	2.2043		5.6758	2.77451	0.645502	0	0		0	0.124308
0:22:50-0:23:00	4.66168	3.71596	3.3138	3.79266	2.65117		0.589299	0.729902		0	0.429441	0.605993	3.36362	2.53391		2.36272	3.5507	4.62542	5.65157	3.25744		4.0904	0.167406	0	2.30251	1.53983	1.61347	0		1.17935	0.2331	1.51127	0.0704356	0.359444		3.32699	3.69377	2.03852	2.51329	2.77236		1.46576	2.05208	0.837809	0	0		0	0.0433115
0:23:00-0:23:10	3.71935	2.4388	3.63702	3.57728	2.1427		0.0479905	2.19259		1.08218	1.12936	0.89749	3.89252	1.45058		1.95216	3.30244	3.40738	3.88948	6.99863		2.16747	0.221976	1.14939	2.19167	0.450997	1.65254	0		0.0456795	0	0.80558	1.66783	1.49947		4.63856	3.2313	2.09533	2.81205	1.38323		2.9738	1.6298	0	0	0		0	0.105624
0:23:10-0:23:20	4.28097	3.9818	4.17446	3.60045	2.16457		0	1.22134		1.58533	4.26334	0.0211572	1.85256	1.31871		3.24014	4.01107	3.40335	4.14965	6.81054		3.47902	0.463759	1.55983	1.28607	0.203517	1.43336	0		1.0351	0	1.21374	0.606365	1.26974		3.84763	3.09925	1.92134	3.63148	2.13242		2.68582	1.12105	0	0	0.886265		0.059843	0.110357
0:23:20-0:23:30	3.98957	3.94372	3.28708	4.35927	1.80316		0.0831239	0.650876		1.77618	1.52606	0.109399	3.03193	0.149262		3.33997	2.60329	2.29449	4.93648	6.38018		0.175004	0	1.47551	1.43445	1.03285	2.76699	0		0.404933	0.0406517	0.12741	0.272886	0.11611		1.77582	2.1053	2.52829	3.64608	3.05628		1.86898	0.0621114	1.10895	0	1.1787		0	0.0691859
0:23:30-0:23:40	4.34105	4.34053	3.27132	4.24379	2.12884		0	0		1.45607	3.1304	0.170238	2.26581	0.774296		2.78694	3.85832	3.09973	3.00547	4.73641		0.232832	0.291549	1.17974	0.892899	1.38189	3.30411	3.98624		0.217934	0.0435608	0.418192	1.57655	0.309649		1.56216	1.79222	2.19737	2.92038	3.02298		2.74111	0.480702	0.718161	0	0.111519		0.020325	2.40043
0:23:40-0:23:50	3.3322	4.13391	3.37123	2.9515	2.28005		0.263591	0		0	0.134402	0.0863428	2.54066	0.130715		2.79297	3.1904	3.83114	3.78334	5.55261		2.07917	0	1.01503	2.17937	1.08785	2.76317	3.89827		0.193736	0.218178	0.716612	0.754818	5.60681		2.03259	2.23055	2.19499	3.37321	2.03218		1.83245	0.130254	1.32419	0	0.109344		0	1.36437
0:23:50-0:24:00	4.1053	3.37953	3.55854	3.62972	2.31574		0	0.783715		0.0430244	0.770678	0.0884848	2.13876	0.464613		2.15936	2.24576	3.45253	2.93093	5.66024		2.67167	0	0	1.64965	2.1544	2.57689	1.29434		0.0950959	0.135309	0.577625	0.321011	6.45067		1.77635	2.20504	2.83378	3.38562	2.39911		2.65847	0.5424	1.5092	0	0.244158		0.0423767	0.0459446
0:24:00-0:24:10	5.86793	5.17102	3.48173	2.37031	1.00992		0.0923386	0.043205		0	0.153971	0	1.99821	0.996818		2.72398	3.62144	3.46242	2.64188	4.0729		2.77789	0	0.0500044	1.51046	2.38037	2.67148	0.101711		0	0.0202554	0.502469	0.157986	0.0665447		1.48471	1.74985	2.17421	4.08077	2.31464		1.37736	0.852685	1.35454	0	0.517242		0.124851	0.147878
0:24:10-0:24:20	3.94547	4.84802	3.72202	3.18406	1.90892		0.403091	0.458515		0	0.0405169	0	2.20882	0.280725		2.43694	3.27948	2.88963	3.27365	4.25307		2.19254	0	0.0940282	1.2528	3.52247	2.73231	0.052539		0	0.137804	0.390444	1.22324	0.201535		1.58396	3.16892	0.870778	2.40442	2.07185		2.88917	1.54069	1.01689	0	0.888069		0	0.103687
0:24:20-0:24:30	3.58405	4.19797	3.35299	3.27037	0.920602		0.925326	0.980721		0	0.0626082	0.581285	1.58691	2.48549		2.45734	2.61633	2.88101	3.01896	4.99811		1.63002	2.19798	1.32307	2.08825	3.62175	0.135909	0		0	0.188735	0.471017	2.62901	0.137322		2.1661	1.75436	0.08558	2.37423	3.02579		1.61374	0.987733	0.32636	0	0.266129		0	0.299899
0:24:30-0:24:40	4.23895	3.90693	3.8404	2.66684	1.2865		0.201121	0		0.0419608	0.0835994	0.224025	1.72079	0.138697		2.64333	2.723	1.30888	3.10937	4.24971		2.56371	0.41028	0	2.60835	3.38334	0.186217	0		0	0.107808	0.562818	0.403154	0.0462861		3.0368	1.9867	0.113715	3.03566	3.19739		3.42924	0.758445	0.39169	0	0.146749		0	0.106607
0:24:40-0:24:50	4.10605	4.58559	3.21061	3.48958	1.3102		0.18717	0.0494703		0.0202828	0	0.204432	1.05705	0.0933916		2.05947	3.12817	1.78495	3.93674	4.21536		3.34231	0.360208	0.572352	1.76007	2.54343	0.231673	0		0	0.105254	0.566547	0.55153	0.0422184		1.76363	1.91047	0.133644	2.78822	1.53872		2.4095	0.204752	0.305416	0	0.15386		0	0.229989
0:24:50-0:25:00	3.1522	3.90308	3.49683	3.34629	1.70092		0.835627	3.80393		0.0215809	0	0.26085	1.27494	0.191162		2.06309	2.51237	1.32097	3.81558	3.97054		2.65586	0.201767	0.131084	1.46208	1.7582	0.138839	0		0.966437	0.667153	0.941119	0.456873	0		1.60215	2.27232	0.041347	3.17673	1.46188		2.35826	0.150852	0.858428	0	0.861706		0.103846	0.148381
0:25:00-0:25:10	2.61703	3.72201	2.50627	3.6785	0.212242		0.557417	0.452825		0.0626454	0	0.0451037	1.00309	0		1.79896	2.79116	3.03447	2.78594	3.35659		2.69264	0.0478425	0.0967445	2.32034	2.12718	0.584442	0		0	0	0.752501	0.128719	0		2.31296	2.0799	0	2.09636	2.96575		2.272	0.692445	0.559245	0	0.207636		0.292689	0.215506
0:25:10-0:25:20	0.233866	5.35071	2.62697	3.3974	0.476844		0.767891	1.5347		0.0409746	0	0	1.13465	0		2.09037	2.84978	0.812672	4.17577	3.85116		3.77469	0.342995	0.651252	1.23523	1.30582	2.26594	0		0	0.0828188	0.108885	0.465345	0.0436114		2.0589	1.76805	0.0857409	0.909876	0.609555		2.95866	0.566034	0	0.645082	2.21195		0.0438144	0.230264
0:25:20-0:25:30	2.9439	5.26133	3.49326	3.46785	0.393036		0.0510096	0.229528		0	0	0	0.900057	3.11733		3.15605	3.26893	1.5324	2.53253	4.10633		2.2557	0.460095	3.59201	1.50556	1.1342	0.8608	0		0	0.0641456	0.49524	0.600629	0		1.5786	1.78555	0.0438402	0.994548	0.0661453		2.95039	0.112818	0	0.863769	1.90946		0.328295	0.430082
0:25:30-0:25:40	3.38101	3.32834	2.69627	3.20151	1.97265		0.041593	0.322493		0	0.0409621	0	2.63377	4.13954		2.16567	2.16083	2.55207	3.52986	4.3081		4.61143	2.15666	0.536748	0.978037	2.65217	0.509211	0		0	0.308246	0.407411	0.427373	0.042021		1.29638	2.70121	0	2.59363	0.0704135		2.5947	4.47253	0.0867824	0.151814	0.303495		0	0
0:25:40-0:25:50	2.67297	3.8801	2.4178	3.98388	0.513015		0	2.03902		4.17118	2.89311	0.0224469	0.089505	2.93231		2.12642	2.7762	1.45372	3.86388	5.5721		3.70132	0.434875	1.74517	2.77625	1.70525	0.166115	0		0	0.0436398	0.36209	0.329974	0.147188		2.46352	7.3587	0	0.791674	0.955849		2.47489	0.871228	0.582676	0.239577	0.101969		0	0
0:25:50-0:26:00	2.78024	3.79008	2.17911	4.24041	1.25712		0.207837	1.96485		0.0919577	1.00105	0	0.426713	0.443889		2.33562	3.67042	1.05228	2.45276	4.00652		0.0446372	0.0988387	0.284425	1.7067	3.34529	0.572139	0		0	0	0.638888	0.929702	1.8497		2.10928	0.809552	0	0.365854	1.86364		3.23969	2.16318	0.675769	0.177435	0.761057		0.18404	0
0:26:00-0:26:10	2.92467	4.77643	2.61699	3.16998	1.26829		0.712398	0.736287		0.0623401	2.76046	0	1.24378	0.695892		2.20168	3.81137	1.39563	3.72352	3.6916		0	0.42127	0.657409	0.794659	3.72141	1.20373	0		0	0	0.546946	0.684589	0.381918		1.57395	0.811846	0	2.7573	1.74452		2.44011	0.449626	0.0669601	0.109418	0.141389		0.262068	0
0:26:10-0:26:20	3.67415	2.98116	3.30746	2.20361	1.51522		0.29203	0		0.0865921	0.798148	0.444205	1.62666	4.59594		2.07112	3.13725	0.960202	3.79503	3.6211		1.27777	0.49626	0.0415106	1.76582	3.55248	0.487639	0		0.0846341	0	0.0486053	0	0.361528		2.70392	0.580022	0	1.72592	1.00979		3.04234	0.424811	0.256885	0.0657288	3.0053		0.186364	0
0:26:20-0:26:30	4.12618	3.292	2.45758	2.74935	1.22814		0.0994172	1.65456		0.0915583	3.16392	0	1.2472	3.70681		2.10478	3.15956	1.04068	2.86001	3.98385		0.963803	0.716003	1.19403	1.44177	4.43498	0.271973	0		0.0436342	0.0422014	0.486324	0.689227	0.0447866		1.65703	0.525338	0	1.60686	1.25246		3.07365	0.0438113	0.241919	0.0412623	0.373359		0.109582	0
0:26:30-0:26:40	4.7288	4.11678	2.28576	3.06771	1.64468		0.0218769	0.496847		0	3.26689	0	1.08042	0.720441		2.3662	3.19882	1.25378	2.65977	4.03553		0	0.436456	0.791872	1.25057	0.323516	1.08655	0		0	0	0.487152	0.582105	0		4.27519	0.744733	0	2.28668	2.49721		2.16027	0.0835165	0.533728	0	0.255212		0.200108	0
0:26:40-0:26:50	2.66172	1.58926	2.37243	3.03151	0.506895		0.536478	0.31339		0	0.043883	0.054562	0.468196	1.39369		3.26236	2.73625	1.30399	3.20594	3.67156		1.96028	0.883369	1.45835	0.916517	1.74269	0.270995	0		0	0	0	0.144886	0.0418192		2.4909	0.484967	0	1.44897	2.52065		2.69507	0.106638	0.394047	0	0.310564		0.18815	0
0:26:50-0:27:00	3.04713	2.34092	2.95315	3.05618	0.116868		0	0.093789		0	0	0	1.14647	1.6105		3.09798	2.63327	1.75382	2.64612	4.63307		0.22838	0.115104	0.196058	0.867067	0.716279	0.041844	0		0	0.0438811	0.803291	0.234339	0.0944735		2.07538	0.0464491	0	3.27664	1.51549		1.41216	0.0864718	0.4576	0.0469694	0.174401		0.0667274	0
0:27:00-0:27:10	3.11287	1.48971	2.72625	2.8093	1.60935		0	0.336634		0.0919512	0	0	0.638006	0.631692		2.28284	2.64645	1.32832	3.46351	3.45437		0.942895	0.151761	1.80214	0.806455	0.64613	0.0732658	2.3192		0	0	0.414079	1.14653	0		2.02049	1.17298	0	1.25749	0.967817		2.13558	0	0	1.94998	0.0220333		0	0
0:27:10-0:27:20	1.33909	1.44264	2.39906	2.98047	0.0686229		0.221646	3.15215		0	0	0	0	1.97423		2.6558	1.67869	0.664514	3.85201	3.44719		4.40738	0.560892	0	1.79092	0.658914	0.438663	1.2268		0	0.0434577	0.713252	0	0		2.02826	1.01661	0	1.49119	0.656028		2.61993	0	0.723993	0.0200175	0.0413349		0	4.10532
0:27:20-0:27:30	2.4594	2.45311	2.18118	2.19594	0.727741		0.0460472	1.49066		2.9278	0	0	0.0401408	2.44022		2.33567	1.82186	0.850308	3.99714	3.5963		0.0638371	0.409945	2.07475	0.410347	0.73889	0.961583	1.50516		1.46131	0.203354	0.391966	0.0445493	0.650105		2.17967	0.841635	0	2.20911	0.485347		2.75273	0	0	0	0		0	3.63159
0:27:30-0:27:40	3.46325	23.1531	1.44745	2.06459	1.00163		0.0511416	0.575889		5.04664	0.0206356	0.119727	0.0410518	2.54914		3.67036	2.30694	1.55883	3.0781	5.46275		0	0.467773	0.413488	0.96739	1.64141	1.14808	1.48031		0.975432	1.44518	1.22723	0.0431781	0.673915		2.27081	0.881122	0	1.87456	0.463298		1.93994	0	0.140273	0	0.105188		0	1.1788
0:27:40-0:27:50	4.09678	3.7325	2.44826	2.90679	0.618482		0	0		3.49966	0.0470742	0	0.0414793	5.74841		2.88648	2.26037	1.68067	4.56197	3.00551		0.805048	1.16975	0.515598	0.865925	2.51958	1.24124	1.15345		0.247615	0.110815	0.856085	0	0.347548		3.25908	1.24748	0	2.27342	0.257915		1.88309	0.464432	0.0980976	0.0206696	0.285716		0	0.704898
0:27:50-0:28:00	3.12971	1.8807	1.77947	3.00143	1.31642		0	0		1.81908	0	0	0.0414145	0.944961		3.37569	1.59971	0.690721	4.6246	5.49819		0.0419451	0.846865	1.97794	0.808093	4.16949	1.07739	0.794625		0.351927	0.0876442	0.0732308	0	0.306412		1.22519	1.39902	0	1.96043	0.263734		3.04506	1.48034	0.0918408	0	0.0913324		0	0.693517
0:28:00-0:28:10	0.0671686	1.93892	2.07575	3.29711	1.7058		0.237679	0.0468545		0.365224	0.101681	0	0.0837962	0		2.66632	2.74429	2.67844	4.65679	7.53322		0	1.06205	1.27233	1.61203	3.9575	1.13928	1.30506		0.040343	0	0.273916	0.0478886	0.344134		1.60609	0.369654	0	4.17969	0.299866		1.70263	1.636	0.320732	0	1.05471		0.111542	0
0:28:10-0:28:20	0.229512	2.39508	2.38862	1.89446	0.469675		0.120644	0.934539		1.82703	0.0985799	0.0217165	0.0425213	3.12095		2.4705	1.40563	1.77626	2.91951	2.22133		0	1.34553	0.464848	0.469074	1.3789	0.92941	1.06429		0.101449	0	0.29192	0	0.129127		1.91514	1.06375	0	2.20081	0.311605		1.6578	0.148766	0.603677	0	2.92121		0.0553529	4.47568
0:28:20-0:28:30	0.411519	1.069	1.54406	2.50215	0.0644415		0	0.17216		3.30449	0.101178	0	0	4.31269		2.83606	2.77342	2.21318	2.87431	4.08051		0.0841432	0.420263	1.42125	0.992299	2.17716	0.125278	0.878558		0.285136	0	0.929845	0	0		1.98286	1.42565	0	2.45191	0.100965		3.0063	0.543871	0.559993	0	1.7123		0.133706	1.99735
0:28:30-0:28:40	0.863094	1.09409	1.46754	2.56687	0.859908		0.0208702	0.307436		5.0765	0.0443139	0	0	4.60513		2.76496	3.52061	2.39811	1.38345	3.89108		0	0.21966	0.231647	0.96609	2.57344	0.283976	1.69506		0.242473	0.403806	0.202176	0	0		1.88759	0.443763	0	1.62921	0.187984		1.6349	0.781822	1.88235	0	0.818787		0	0
0:28:40-0:28:50	0.577513	1.04833	1.85357	2.29878	0.518547		0.0624907	0.153259		2.33998	0.836018	0	0	4.85309		3.02712	2.97065	2.39007	1.63392	3.72245		1.13531	0.420724	1.12988	0.540656	2.9987	0.201663	0.0628704		0.426524	0.0443372	0	0	0		1.55633	2.20557	0.164964	2.7287	0.0973565		1.08578	2.21732	0.0218605	0	1.28227		0	0
0:28:50-0:29:00	0.0204877	1.09293	2.07464	2.12642	1.05157		2.1809	0.0427861		0	0.484693	0.232405	0.0671497	5.76829		3.14072	2.93878	1.67832	2.68628	3.03568		1.65598	0.316126	1.24758	0.822284	1.85486	0.862948	0.0410057		3.8098	0.0418114	0.338296	0	0		1.632	1.42466	0	3.34773	0		1.2738	1.98775	0	0	0.816793		0	0.0875083
0:29:00-0:29:10	0.517961	2.15383	2.05705	2.84332	0.474825		1.96522	0.476182		1.84814	0	0.0213534	0.0430232	4.22441		2.085	3.28907	2.38602	2.14455	3.30574		0	0.509561	0.682752	1.43177	2.34431	1.40121	0.0459315		1.20458	0	0.0469081	0	0		1.76534	1.14692	0	0.444258	0.286965		1.60002	0.203107	0.0229229	0	1.15481		0	0
0:29:10-0:29:20	0.0911284	0.694931	2.09635	2.79087	0.353816		0.553586	0		1.67997	1.63836	0	0.183563	5.73228		3.42296	1.25671	1.25411	1.13259	2.29484		0	0.353022	0.382344	1.3324	1.44296	2.76483	0		0.461874	0.0416531	0	0	0		1.05143	1.00769	0	0.404265	0.050677		2.23468	0	0	0	0.0402596		0.0206141	0
0:29:20-0:29:30	0	1.10205	1.42881	2.26929	0.36544		0.410254	0		0	3.47349	0	0.0719268	5.82907		2.93652	2.98814	1.6395	1.98228	2.95615		0	0.36683	5.44769	0.282148	4.6695	2.44562	0		0.336926	0.2155	1.74514	0	0		1.04032	0.258029	0	1.09983	0.102393		3.27524	0	0	0	0.156844		0.424998	0
0:29:30-0:29:40	0.127513	1.98471	0.929305	2.11262	0.661319		0	0.915898		0.0405151	3.83626	0	0.197213	4.43014		2.81778	2.43118	1.55879	3.47591	3.39399		0	0	6.7091	0.47545	3.31932	2.09568	0		0.622208	0	0.453586	0	0		0.932601	0.928541	0	1.04077	0		1.85644	0	0	0	0.020357		0.0827745	0
0:29:40-0:29:50	0.200672	1.1566	0.741957	1.98953	0.0489427		0.0475397	0.273307		0	3.47611	0	0.111415	1.41686		2.33332	2.1395	1.71805	5.80523	5.24676		1.84711	0.172655	5.72561	0.397445	2.66664	2.40501	0		0.112456	0	0.387831	0.293238	0.189677		1.29418	0.696178	0.145264	2.86563	0		1.63297	0	0	0	0.0489247		0	0
0:29:50-0:30:00	0.15869	1.33845	0.184761	3.03329	0		0.679599	0.0411517		0	0.225796	0.0209921	0	2.34255		1.96799	2.73591	1.5479	2.16945	3.27456		1.94057	0	0.346638	0.645543	2.10776	1.43689	0		0.133137	0	1.38468	0.0405603	0.2067		2.48224	0.270749	0.0716042	2.13944	0.216139		2.43082	0	0	0	1.99596		0	0
0:30:00-0:30:10	3.69182	3.60688	2.84062	3.40788	5.26154		1.47024	3.68406		0.0789501	0.846915	0.277285	1.51877	0.862257		1.68778	0.870078	0.751044	1.86344	1.48805		0.526121	1.03882	0.483216	0.769461	0.737923	0.122131	1.57903		0.912267	0.0746362	0.507118	1.23414	1.17422		2.08981	1.16267	0.54066	2.83482	1.19074		0.670841	0.230214	1.80671	0.461872	0.23388		1.05702	0.926322
0:30:10-0:30:20	2.38441	0.422409	0.281918	0.361325	1.64528		0.174818	0.0439104		0	0	0.0844192	0.152908	0.0215251		0.769171	0.17682	0.227106	0.492667	0.3394		0.834599	0.564387	0	0	0	0.23803	0		0.981384	0	0.117564	0.311952	0		1.51786	0.325286	0.126578	0.285302	0.715825		0	0.0211277	0.0209696	0	0.0268314		0.931212	0
0:30:20-0:30:30	2.25729	1.0267	0.183895	1.03443	0.694764		2.74438	0.152733		0.159099	0	0.129639	0	0.0474952		1.01351	0.0422995	0	0.527804	2.90692		0.750089	0	0.427323	0	0	0.129938	0		1.87502	0.276589	0.09133	0.328925	0.0464481		0.727747	0.45629	0.221442	0.166862	0.899802		0	0.290236	0	0.0215769	0.0970677		0.37911	0.0418361
0:30:30-0:30:40	2.71379	0.8708	0.335129	1.13658	0.341069		1.78946	0		0	0	0.0417916	0.401688	0.0447767		1.0159	0.112516	0	0.544405	0.756227		0.772595	0.304564	0.398048	0	0	0.427609	0.0879148		0.0230591	0.215351	0.045341	0	0		0.0565744	0.535454	0	2.10786	0.723418		0	0.122064	0.020555	0.0218847	0.214976		0.0660791	0
0:30:40-0:30:50	2.40777	0.732813	0.350591	1.50319	0.248824		2.82722	0.623839		0	0	0	0.452349	0.84248		0.14145	0.108645	0	0.525706	0.265265		0.682618	0.0485615	0.382501	0	0	0.0408723	0.391917		0.253148	0.295346	0.605477	0	0		0.0204616	0.447957	0.0431619	0.393445	0.831822		0	0.18164	0.0205771	0.0203186	0.0429529		0.507113	0
0:30:50-0:31:00	3.03864	0.613489	0.419013	1.03046	0.0849837		2.29731	0.225415		0	3.1095	0.0200013	0.0200675	0		0.17753	0.0434006	0	0.10901	2.91645		0.564995	0.0242853	0.0927001	0.0894414	0	0.31974	0.571221		0.112322	0.280742	0.575198	0.134732	0.0427032		0.0255698	0.304904	0.775093	0.859455	0.885421		0	0.334025	1.97129	0.064141	0.155437		0	0.0456634
0:31:00-0:31:10	2.36868	0.867943	1.42002	1.17575	0.04235		1.95169	0.297809		0	0.59548	0.0208029	0.251267	0.0923543		0.371837	0	0	0.677247	1.27299		0.297905	0.257144	0.202217	0.636478	0.173373	0.682349	0.39874		0.0456047	0.176847	0.421563	0.366127	0.612063		0	0.545198	0.471983	0.999318	0.524503		0	0.0716649	1.06339	0.0737383	0.580509		0	0.0635648
0:31:10-0:31:20	2.65167	0.61854	0.404639	1.76714	0		1.20138	0.762377		0	0	0.120306	0.429095	0.0662339		0.175217	0	0.084686	0.713093	1.04908		0.641355	0.0879212	0	0.394367	0.125088	0.28449	0.474908		0	0.363904	0.0840135	0.544855	1.40259		0	1.58426	0.727205	0.514404	0.77233		0	0	0	0	0.287123		0.47011	0.0455227
0:31:20-0:31:30	2.41475	2.04545	0.553721	2.89522	0		0.0213425	0.967707		0.0215041	0.525918	0	0.463958	0.219005		0.172563	0	0	1.42014	0.511486		0.483581	0.102564	3.53853	0.431401	0.225306	0.309671	0.397098		1.08856	0.110351	0.155523	0.621891	0.452877		0	0.244846	0.417331	0.74585	0.99857		0	0	0	0	0.271503		3.56101	0
0:31:30-0:31:40	2.79626	0.97023	0.235629	1.35295	0		0.0677559	0.261242		0.12854	0.351047	0	0.289812	0.692645		0.588933	0	0	2.30219	2.75126		0.497791	0.503311	0.441578	0.929317	0.115946	0.118958	0.506594		0.901464	0.0405714	0.182433	0.151566	0.119374		0	0.579284	0.432759	0.575667	0.724063		0	1.38483	0.100836	0.253925	1.7404		0	0
0:31:40-0:31:50	3.34714	0.84915	0.286045	1.25931	0.417073		0.775107	0.210693		0	0.908569	0	0	3.32118		0.278867	0	0	1.40741	2.84508		0	0.374444	1.80504	1.31308	0.222002	0.103056	0.361765		1.25649	0.364432	0.115311	0.366464	0.0427671		0	0.443049	0.333989	1.14168	0.885187		0	2.44472	1.2781	0.554188	1.83892		0	0.213044
0:31:50-0:32:00	2.50899	0.931662	0.0435137	1.93883	0.201163		0.0452354	0.631702		0	3.05304	0.0865109	0	1.52095		0.749143	0	0.0623123	0.656092	2.72373		0.0451122	0.307614	0.168005	1.00114	0.241157	0.307473	0.35713		0.788902	0.174331	0.15993	0.268601	0.0872971		0	0.189916	0.630938	2.96343	1.12569		0.0203993	1.77872	1.82562	0.0755039	0.524916		0.0410311	0
0:32:00-0:32:10	2.51945	2.44438	0.0639614	0.727188	0.159833		2.34975	0.460914		0	2.96077	0.0435754	0	0.154159		0.383837	0	0.269809	0.608853	4.06504		0	0.359924	0.0206015	1.04216	0	0.608443	0.184544		0	0.654217	0	0.544854	0.321539		0	0.363979	1.46046	0.592927	0.789618		0	1.25441	1.08912	1.24794	0.654037		0.0427445	0.169052
0:32:10-0:32:20	3.02745	0.640842	0.335962	0.698322	0.263621		0	0.298251		0	1.54425	0.0416657	0	0.11835		0.218902	0	0.299163	0.450522	3.39907		0.0447223	0.483824	1.80813	0.619565	0.135507	1.48655	0.511742		0.788026	0.57166	0.172191	0.688476	0.131393		0.046286	0.214139	2.08922	1.04471	0.395001		0	0.0206667	0.812571	1.73846	0.571089		0	0
0:32:20-0:32:30	3.02104	2.28588	0.516425	1.17472	0.176168		0	0.557552		0	0.162688	0	0.113327	0.128414		0	0	0.158037	0.514047	3.77319		0.0446459	2.71211	0	0.759142	0.0428755	0.022735	0.206989		0.521939	0.113822	0.489541	0.420148	0.0440712		1.22232	0.217884	2.09231	0.947013	1.13284		0.330875	0.26515	1.81177	1.56808	0.284572		0.0430846	0.106617
0:32:30-0:32:40	2.59469	1.46872	0.755546	1.1516	0		0	1.77317		0	0	0	0	0		0	0	1.54124	0.660893	3.61644		0	0.891381	0.193061	1.62832	0.0520108	1.63855	0.461825		0.344264	0.479608	0.106738	0.308447	0.0452466		2.06179	0.153861	1.24037	0.253179	3.12845		1.68602	0.23713	1.3853	1.33541	0.402831		0.0404198	0
0:32:40-0:32:50	2.6772	0.731827	0.257512	2.02925	0		0	1.17936		0	0	0	0	0		0.0956705	0.0445984	1.53732	0.754777	4.35198		0	0.458239	0	0.0809894	0.173698	1.61582	0		0.781658	0.759742	0.885752	0.362831	0.040614		2.13969	2.46685	2.46267	0.906289	1.89417		1.22268	0.411991	1.68223	1.84486	0.526296		0.0757157	0
0:32:50-0:33:00	1.84331	0.419032	0.137916	3.2001	0		3.16121	2.84244		0	0	0	0.189999	0.0205849		0	0.0484051	1.41864	0.664586	2.82033		0	1.01771	0	0.657973	0.220047	0.936556	0		0.856896	0.481916	0.172524	0.158833	0.463377		1.52505	1.92596	2.25519	1.96746	2.97844		1.74572	0.426462	1.33692	1.48012	0.614178		0	0.178505
0:33:00-0:33:10	2.59845	0.466736	0.0741166	1.2736	0.0448762		0.107042	2.06102		0	0	0	0.105728	0.542719		0.129726	0.136601	1.76014	0.595272	2.92605		0	0.351195	0.0434469	0.200204	0.221947	0.338511	0.0439255		0.836624	1.19614	0.473857	0.347657	0.0943624		2.18836	1.02676	3.85642	1.7176	2.20975		0.415894	0.277728	1.17421	1.97073	1.35674		0	0.556879
0:33:10-0:33:20	2.63394	0.704386	0.668927	1.59147	0		0.269269	1.49987		0	0.0204672	0	0.210739	0		0.0841929	0.0427448	1.80414	0.819455	4.74668		0	0.647079	0.0418749	0.490518	0.285878	1.44004	0.110056		1.56853	0.205336	0.311084	0.554667	0		1.03108	0.258556	1.60685	0.525682	0.540286		0.409134	2.05418	0.921402	0.307495	0.373612		0.594153	0
0:33:20-0:33:30	2.22209	2.40446	0	1.9745	0		0.279749	1.70826		0	0.0643637	0.0427595	0.173458	0.0748524		0.0658824	0.0476936	1.54489	0.901159	3.56531		0	0.097952	1.21387	0.936961	0.307668	1.54716	0.418091		1.16218	0.129544	0.183971	0.638392	0		1.52104	0.249904	1.51435	1.30497	1.74766		2.16808	0.161583	1.80077	0.803867	0.311794		0.142893	0.495505
0:33:30-0:33:40	1.65525	1.29892	0.156017	2.02523	0		0.281235	0.940312		0	0.0200101	0.0429962	0.0466066	0.021928		0.171595	0.0424749	1.64667	1.27617	2.15391		0	0.0652058	0.0733214	1.02215	0.392192	1.32159	0.104651		0.430609	0	0.0840359	0.0873665	0.0446257		1.89146	0.0454792	1.76912	2.5181	2.34727		0.655845	0.0207729	1.11834	2.71233	2.47645		0	0.360025
0:33:40-0:33:50	1.77319	0.831227	0.403124	0.454154	0		0.156647	2.87869		0	0	0.220167	0.259812	0		0.0853452	0.0909266	1.71808	1.58883	3.01539		0	0.119383	0	2.26943	0.12599	1.48392	0.575078		1.29893	0	0.172529	0.137712	0.0443522		1.25515	0.445704	0.572201	4.4706	2.07017		0	0	1.19302	0	0.900456		0.383574	0.124157
0:33:50-0:34:00	2.03759	0.181554	0.0424233	1.15388	0.923753		0.17752	1.77068		0.04578	0	0.203787	0.0410833	0.141057		0.0881013	0	1.45686	1.74036	3.8529		0	0.0863971	0	3.62234	0	0.0204045	0.789812		1.8355	0.366283	0.176892	0.341313	0.0214371		1.45173	0.662999	2.77191	1.25091	3.11876		0.122697	0	2.24349	0.0637912	0.973536		0.178612	0
0:34:00-0:34:10	1.64463	0.601058	0.293937	1.826	0.424389		2.42011	2.3659		0.0693818	0	0.138815	2.13826	0.315606		0.468562	0	1.58572	2.14609	1.78708		0	0.191999	0.206889	2.93789	0	1.10939	0.945893		0.456083	0.158883	0.58073	0.43949	0		1.30278	0.613589	1.81635	1.68188	1.30112		2.25608	0	1.52583	0.147897	1.17283		0.664854	0.0927585
0:34:10-0:34:20	1.84305	0.369157	0.712344	1.39849	0.132396		0.436207	3.12229		0.145334	0.0640293	0.172904	3.48533	1.03969		1.32592	0	2.02241	2.07869	3.71987		0	0.147618	0.044153	3.20727	0	1.20757	0.723938		1.56405	0.337838	0.693827	0.377851	0.0446818		2.41017	0.699808	1.84883	1.91025	1.0424		2.59469	0	1.26856	0.154973	0.755922		0.899278	0
0:34:20-0:34:30	2.08291	0.828813	0.660091	1.03193	0		0.0709695	2.03576		0.221566	0	0.512792	0.842828	1.32881		0.768954	0.0468828	1.44878	0.709338	2.98041		0	0.797309	0.423634	2.39461	0	1.37649	1.06999		1.28379	0.427628	0.246018	0.176775	0.336999		1.77396	1.25144	1.6002	0.685901	1.81041		1.96952	0.0239317	1.05147	0.317995	0.670721		0.0661741	0.101792
0:34:30-0:34:40	1.87868	0.327905	0.971722	1.24069	0.0424607		0.0437015	1.54276		0.172604	0	1.43276	0.20917	1.61674		0.801544	0.190161	2.38499	2.03156	2.04492		0	0	1.1866	0.550567	0	0.64833	0.787453		0.518694	0.152269	0.752316	1.24411	0		1.42814	0.894869	0.842191	1.70856	1.27097		0.217678	0	0.697225	0.883877	1.04877		0	0.165735
0:34:40-0:34:50	1.33237	2.72015	1.07882	2.17292	0.277218		0.408217	2.09951		0.210346	0.116226	0.431658	0.0490153	0.754857		0.718288	0.242108	2.68822	0.778784	3.21638		0	1.3928	0.365709	1.45716	0	1.62755	0.0438068		0.0416503	0.234395	0.545892	0.966786	0		0.852225	1.02807	3.35594	1.17351	1.59252		0.382202	1.02327	0.753385	0.139389	0.85949		0.0721203	0.113345
0:34:50-0:35:00	1.69055	1.11311	0.637203	1.50633	0.768857		0.368955	0.592445		0	0	0.320229	0.985947	0.133424		0.812433	0	1.40296	1.28985	2.99847		0.211043	0.128305	0.253371	1.60288	0.0201166	0	0.219401		0.0420199	0.223467	0.13337	1.79691	0.350972		1.72039	1.69755	2.02169	0.798449	2.30131		1.12633	1.8881	1.3878	0.10725	1.40853		0.0450352	0.0473393
0:35:00-0:35:10	1.23166	0.44355	0.624769	2.23091	1.24992		0.156575	0.439883		0.0926708	0	0.240452	0.752709	0.20595		0.659844	0.210509	1.64533	2.13165	3.29949		0	0.781119	0.262652	0.459713	0.0841213	0.0421935	0.426597		0.0458438	0.0876493	0.376451	1.09541	0.0425473		1.74347	1.48313	1.3629	2.40863	1.89024		2.93443	1.59451	0.777057	0.327519	0.615403		1.45968	0.0213818
0:35:10-0:35:20	1.56102	1.79338	0.414878	1.69636	1.29658		0.225015	1.11582		0	0	0.224146	0.648954	0.21567		1.10501	0.947249	2.07469	1.48005	3.05759		0	1.25639	0.488664	0.235304	0.0646965	0	0.503757		0.0416171	0.133554	0.502374	0	0.0437537		1.35725	1.72238	2.40211	1.66589	1.42139		2.74347	0.355472	1.55397	0.563754	0.493977		3.0498	0.273351
0:35:20-0:35:30	1.67412	0.864271	0.443417	3.18322	1.51445		0.0836977	1.78416		0.0203006	0.0430332	0.158962	0.983663	0.394176		1.32817	1.25844	2.02768	1.60599	3.7219		0.448429	1.30547	0.325353	0.255383	0	0.0502579	0.140285		0.0471019	0.732357	0.842904	0	0		1.72693	1.10999	2.67765	3.16465	2.4172		1.11838	0.572031	1.67208	0.0201638	0.238937		0.0689819	0
0:35:30-0:35:40	1.47992	1.45934	1.11341	2.64155	1.16606		4.78273	1.82746		0.0203373	0	0.322469	1.83824	0.783151		0.920722	1.20561	1.3614	1.1174	2.86239		0.136107	0.645441	0.314974	0.220596	0	1.24645	0		0	0.0200356	0.179925	0.0415951	0		2.115	1.07645	1.53326	1.04081	4.18456		0.890444	0.96536	1.28103	0.0433745	0.458211		0.951877	0.179764
0:35:40-0:35:50	0.974431	1.3133	1.62806	1.94299	1.40688		1.4074	1.37998		0.0426372	0	0.110432	1.11687	0		1.39731	0.972398	1.74866	1.26536	3.71009		0	1.03292	0.593231	0.512126	0.0748777	2.40909	1.58786		0	0.0886991	0.0208911	0	0		2.21076	1.72365	1.45555	1.13556	2.96014		0.0203856	0.982664	2.79144	0.76883	0.239088		3.28443	0.0487763
0:35:50-0:36:00	3.89694	1.45497	1.66619	1.92356	1.03957		2.32996	0.292462		0.130109	0	0	0.195754	1.29193		1.02563	1.07116	1.67247	2.22387	3.59606		0.544049	0.336666	0.134082	0.827026	0.24309	0.711878	0.085313		0	0.243953	0.0422762	0	0.836268		1.3117	1.10749	2.88297	0.753746	1.56627		0.0210269	1.45132	1.44364	0.0207207	0.217388		0.0681044	0.0487804
0:36:00-0:36:10	1.50613	3.42783	1.47881	1.20603	0.51356		0.537152	0.453108		0	0	0	0.06978	2.04434		0.984662	1.33629	1.50376	1.04164	4.52864		0.445454	0.531249	0.381157	0.653734	0.0208698	0.0886583	0.124903		0	0.376492	0	0.0638907	0		0.552291	1.82951	1.76211	0.746464	2.0888		1.69042	2.70642	0.869603	4.07461	0.233407		0.179216	0
0:36:10-0:36:20	1.05528	1.32023	3.32548	3.40903	0.10154		0.131217	0.497771		0	0.281569	0	0	1.11488		1.92681	1.85	1.41731	1.22883	3.99155		1.1361	0.325246	0.401438	0.133043	0.104708	0.0883791	0.245665		0	0.385829	0.0232858	0.17761	0		1.55109	2.39169	2.09376	0.877578	6.6027		1.14284	0.948384	1.04605	1.82081	0.594463		0.400578	0.0483634
0:36:20-0:36:30	1.28182	0.800981	1.66035	1.60809	0.171757		0.411284	0.59741		0.0229804	0	0	0	1.75946		2.2098	1.84942	2.12991	1.22607	2.82793		0.298872	0.170243	0.627043	0.949928	0.129495	0.550819	0.590047		0	0.154781	0	0.149801	0		0.911631	2.25931	1.98335	2.87255	0.181143		2.55664	1.45201	0.787949	0.747872	0.317048		1.50336	0.709848
0:36:30-0:36:40	1.53796	2.40445	2.29549	1.60713	0.0953796		0.447077	2.06321		0.0411558	0.175618	0	0.118304	0.211052		1.49954	1.73884	1.49599	2.16656	3.82407		0.69269	0.0437202	0.233876	0.0208191	0.0614537	0.132277	0.360549		0	0.204537	0.15699	0.239923	0		1.31558	1.75343	2.70601	2.82763	0.0202021		0	2.06957	1.17623	0.12962	2.44332		0.281358	0.551095
0:36:40-0:36:50	3.26246	0.903627	2.42207	1.56269	0.0872174		0.203007	0.43106		0.0449893	0.0417113	0	0	0.0888346		1.45531	1.31317	1.93691	1.88931	3.92264		0	0	0.021633	0.082569	0.136096	0	0.263769		0.128217	0.574518	0.0428438	0.0452651	0		0.823067	1.97985	1.40796	1.8553	0.652249		1.76505	2.27558	1.10399	0.13139	0.989213		0.404071	1.79334
0:36:50-0:37:00	1.32689	1.19677	1.30269	1.75269	0		0.280978	2.27851		0.129563	0.171932	0	0	0		1.59591	1.49279	1.45793	1.92568	5.90837		0.448652	0.0476178	0.0423535	0.508936	0.270247	0.137421	0.702342		0.0429932	3.02736	0.0618145	0	0		1.21886	1.40094	2.30261	1.72475	0.404098		0.596731	0.229254	1.34768	0	0.32819		0.457967	2.33637
0:37:00-0:37:10	1.14486	1.88532	1.19651	1.51469	0.0900119		0.151566	0.919759		0.0992123	0.27694	0	0.0562341	0		1.54679	1.20975	2.09681	0.806906	4.18289		0.690754	0	0.0857577	1.04321	0.381665	1.07732	0.379593		0.246451	0	0.0909477	0.113176	0		1.69762	1.98685	2.35496	2.14923	0.24969		0.38662	0.137521	1.96447	0.345974	0.0207259		0.278524	0.465878
0:37:10-0:37:20	1.84688	2.22848	1.84665	2.032	0.623548		0.133071	0.686324		0.0450871	0	0	0.248501	0		1.57243	1.93191	2.16967	2.03112	3.91663		1.24134	0.847099	0.708615	0.290409	0.0454445	0.889453	0		0.129825	0	0.11468	0	0.316342		2.04026	1.49594	1.31468	1.3388	2.49715		0.647039	0	0.997122	0.0546407	0.0969477		0.542683	1.42796
0:37:20-0:37:30	2.29017	2.57914	2.01482	1.66025	0.0216451		0.262178	1.16721		0	0.156642	0	0.234005	0.100817		1.27876	0.91893	2.25385	1.48935	5.30432		0.0432708	0.750085	0.326359	0.129354	0.0827325	0.97836	0		0.0875329	0	0.0915843	0.605214	0.110824		2.50525	2.73996	2.18957	0.970352	2.71988		1.63893	0.167909	2.04431	0.0936559	0.556219		4.42641	0.337891
0:37:30-0:37:40	2.66294	2.09504	1.95313	1.76045	0		2.02327	4.10994		0.0466812	0	0	0.0474609	0.744955		0.378359	1.31251	2.00792	1.4737	3.96288		1.06536	0.747054	0.267574	0.570902	0.0412858	0.708161	0.089277		0.981259	0.969202	0	0.0214981	0		1.54248	1.7259	2.44637	1.40423	2.58488		2.02245	0.0200858	0.768488	0.353016	0.201249		0.420583	0.178585
0:37:40-0:37:50	2.03826	2.56645	0.986079	1.78325	0.0228767		1.63773	2.59402		0	0.106122	0	1.5925	1.85605		1.23698	1.65235	1.57617	2.43842	6.69995		0.384857	0.599065	0.577249	1.75698	0.0903648	1.45809	0.249851		1.14931	0.202319	0	0	0		1.98841	1.04813	2.22787	1.26307	2.51844		1.56061	0.0700859	1.60189	0.708862	0.534906		0.106273	0
0:37:50-0:38:00	2.37828	2.5291	1.52598	0.979579	0.0222958		4.92243	3.51848		0	0.218012	0	0.0215492	1.40321		1.1324	1.37931	1.78959	1.19175	4.52967		0.541251	0.524069	0.117286	1.74218	0.399717	1.63654	0.295018		2.23018	0.0616457	0.602539	0	0		2.23554	1.37641	2.25471	1.0551	1.37346		0.22393	0	0.797796	2.63531	0.911556		0.0881169	0.0908718
0:38:00-0:38:10	2.42475	2.68446	1.40481	1.28351	0.110212		2.75096	2.16651		0.0424587	0.179474	0.108169	0	1.81333		0.699771	1.08522	3.12232	2.10635	4.19264		1.00994	0.313849	0.0685167	0.134034	0.130273	1.56553	0.484979		2.23566	0	1.40609	0.050071	0		2.24814	2.76165	1.80813	1.8896	2.17268		1.0077	0.108959	1.40233	1.52751	0.65099		0.0209833	0.302868
0:38:10-0:38:20	2.80569	2.91183	1.20242	1.71692	0.0884281		0.660412	0.834042		0.186113	0.0438168	0	0	3.73205		1.32478	1.72409	2.03123	1.8831	4.83846		0.612154	0.292183	0.649252	1.33512	0	0	0.231177		1.85189	0.513338	0.024293	0.113043	0		1.44308	1.59641	1.94461	2.03625	2.44828		1.74663	0.0427183	1.23215	3.68112	0.0202266		0	2.65909
0:38:20-0:38:30	1.94347	0.182023	1.54692	1.30255	0		0.525554	0.882193		0.153433	0	0	0.151311	1.06949		1.79443	2.55745	2.19771	2.66154	6.45809		0.533489	1.06181	0.113958	0.636819	0	0	0.758512		2.0009	0.135232	0	0.499195	0.889775		1.63221	2.13993	2.45739	1.73857	1.07242		1.08715	0.0452576	2.6349	1.1676	0.0411594		0	0.35898
0:38:30-0:38:40	1.72555	1.90279	2.0951	1.96032	0.441021		0.458604	0.314485		0.214372	0	0.0765964	0.480611	0.541954		2.10982	1.47699	1.7898	5.25983	3.64641		0.668945	0.543849	0.214119	0.308732	0.153148	0	0		1.57387	0.899617	0.0892078	0.0458897	0.494808		2.38814	2.10808	2.22757	0.642105	1.45155		1.97892	0.042877	1.74672	0	0.155367		0	0.218778
0:38:40-0:38:50	2.58727	3.11795	1.10431	1.40864	0.864461		0.345746	1.51316		0	0.107261	0.0874992	1.21135	1.26375		1.17787	1.58754	2.35822	2.69375	3.51495		0.588454	0.239868	0.6742	1.73857	0.43849	0.89216	0.0498659		1.25601	0.487835	0	0.361192	0.196881		2.9032	2.78493	1.89867	0.894536	2.15179		2.72963	0.0853447	0.183504	0.575824	0.378925		0.0203968	0
0:38:50-0:39:00	3.15283	1.46761	2.1542	2.1477	0.310854		0.410184	0.243448		0.0405337	0	0	0.852434	0.830811		1.66104	1.40928	2.82906	2.14689	4.08573		0.477215	1.50779	0.0897669	0.361839	0	0.990141	0.185933		1.71608	0.651463	0	0.534686	0.0850159		3.07997	0.989995	1.85564	0.0504032	1.98298		0.960229	0	1.301	0	0.281401		0.785192	0
0:39:00-0:39:10	2.73241	1.12063	1.47073	2.09092	0.468185		1.02443	0.616179		0	0.0850424	0	0.280855	1.50583		1.45287	1.77706	1.81656	0.882694	4.40259		0.693006	0.0425358	0.37038	0.148417	0.294862	1.41427	0.400198		2.97651	0.090558	0.293026	1.37128	0.256108		1.77437	2.67136	2.84993	1.18746	1.66859		1.96057	0.136201	1.07411	0.0205387	0.0426273		1.30926	0.0664452
0:39:10-0:39:20	2.10935	1.9454	2.16461	1.58926	1.30659		5.26058	0.66638		0.0440753	0.044432	0	0.0890448	0.927557		1.00086	0.776844	1.94297	2.04899	6.12407		1.10652	1.45727	1.02836	0.410642	0.379522	1.33979	0.768749		2.8964	0.442562	0.042746	0.629319	0.148295		2.83549	1.71493	2.03754	1.72178	2.13032		2.33484	0.22746	2.06958	0.0466295	0.39958		0	0.302523
0:39:20-0:39:30	2.48737	2.28038	1.21769	2.20185	0.224469		2.07889	0.284471		2.22756	0	0.0443413	0.0867449	0.185176		0.743164	2.50436	1.67469	3.40929	3.94427		1.34823	0.0407719	0.492509	0.173131	1.96908	0.887011	0.263309		1.94648	0.389783	0.0410648	0.301248	0.0635626		5.97899	2.0106	1.07936	1.04283	2.24338		0.0682658	0	1.46516	0.55224	1.48783		0	1.76604
0:39:30-0:39:40	2.64609	1.95208	1.84446	2.05287	0.114664		2.93059	1.53244		0.5464	0	0.114002	0.180463	0		0.97581	0.285131	1.56497	3.00647	4.32961		0.845746	0	1.17924	0.42933	1.8802	0.329445	0.454588		0.55624	0.181581	0.2479	0.282523	0.0693487		3.02784	3.24902	2.22337	0.885118	0.235525		0.300831	0.0427068	1.02091	1.51581	1.14134		0	0
0:39:40-0:39:50	3.32503	1.04083	2.2163	1.06958	0.718948		2.30654	0.944944		0.854646	0	0.243795	0	0.103048		1.76573	1.6157	1.79997	1.57807	5.43528		0.381263	0.04319	0.451275	0.155786	1.00582	0.90182	0.193453		0.289594	0.36896	0.662547	0.243028	0.0410586		2.61208	1.85823	2.29646	3.44267	1.20333		1.01474	0.152045	0.906937	8.21892	0.75715		0.0207687	0
0:39:50-0:40:00	3.61815	2.04039	3.01475	1.61286	1.07711		3.06165	0.847703		0.366377	0	0.448512	0.333514	0.722653		1.86699	2.13129	2.05157	1.14216	4.41642		0.857372	0	0.353214	0.156829	0.31008	0.710904	0.0754683		0.600056	2.67694	0.259344	0.26532	0.253813		1.22838	3.57686	2.38753	2.04163	2.54949		0.0622398	1.73317	0.638966	3.00341	1.10866		0.0458126	0
0:40:00-0:40:10	3.1941	6.07356	4.16968	4.83091	3.58647		0.193302	0.904205		3.32521	0	0.091377	0.0431656	5.43037		4.96921	3.18293	6.42124	5.4192	3.19536		4.27175	6.55564	2.65196	2.55623	2.74193	1.98705	0.430041		2.90211	6.98061	0.417018	0.0436641	1.79901		2.73113	3.93555	3.4998	5.88193	2.08906		0.163848	1.49313	0	0.0206279	1.08318		0.315231	0
0:40:10-0:40:20	3.60027	6.59225	2.76038	3.48515	3.57335		0.218029	1.02761		2.10548	0	0.673625	0	1.39202		4.13328	2.83876	5.07332	3.8371	5.79244		6.07721	0.656007	3.64492	2.40157	4.98183	0	0.626104		2.00087	2.65902	0.771243	0.086044	0.623898		3.11056	5.93562	2.67956	3.26942	0.045281		2.9981	0.0200512	0	0.0200609	3.0549		0.343122	0
0:40:20-0:40:30	3.68321	5.84516	3.11123	3.8392	2.70326		0.129708	0.284389		0.215723	0	0.442524	0	4.54647		3.65232	3.98919	4.06873	4.25294	11.1661		5.6662	2.52185	7.80945	1.30154	1.69596	0	0.499728		1.60334	3.50905	3.09342	0.338415	0.484556		3.13887	3.19993	2.8059	2.66954	0.0441162		2.89545	0.57199	0.0202112	0.520861	5.66181		0.132038	0.0693273
0:40:30-0:40:40	2.60045	4.3242	3.48221	4.54018	2.99795		0	1.17345		0.153888	0.0419105	0.248651	0.0520441	2.29519		3.9528	3.85275	4.31824	3.6162	3.75906		5.33256	2.78994	2.44037	1.29343	0.309294	0	0.781113		1.4723	1.28755	4.8769	0.280886	0.850943		3.52882	3.99227	2.83463	2.58059	2.06502		2.13546	0.362155	0	0	1.25489		0.478512	0.201722
0:40:40-0:40:50	2.88427	3.99788	3.55177	4.40379	3.00087		0.993584	0.28299		0	0.32981	0.216278	0.042123	1.04819		2.88109	2.93602	4.13917	4.14922	4.53096		3.23107	2.2838	0.179552	1.57323	1.00785	0.593358	1.69855		1.4467	2.21192	0.716135	0.249517	1.02126		3.96	3.18996	2.83204	3.60677	2.89903		2.20725	0.155022	0.0203023	0.0554215	0.926442		2.34375	0
0:40:50-0:41:00	8.56885	4.28295	3.72423	4.68229	3.66709		2.86221	0.563959		1.82066	0.290634	0	0.0876161	1.36073		2.55002	3.12602	3.80622	3.22803	9.65715		2.50772	2.62164	5.21346	1.32078	0.698042	1.64886	0.657643		1.52292	0.410977	2.03041	0.0698101	1.5211		5.75836	3.14625	2.59818	2.69995	4.99543		2.03323	1.09351	0	2.10004	0.18307		0.0206121	2.57413
0:41:00-0:41:10	5.12151	5.13189	3.49821	3.55444	3.11008		1.50124	0.290086		1.63614	0.205449	0.42926	0.0257709	0.210819		2.20249	3.42355	3.52418	5.8994	5.05259		1.58697	2.05086	0.836974	1.07435	0.353508	2.49195	1.4301		1.61953	0.0912488	1.50211	0.312276	0.675385		2.92149	3.77091	1.88582	1.8104	2.91474		2.71944	1.0942	0	1.16341	0		0.0439336	0.697314
0:41:10-0:41:20	5.27664	5.85344	3.19226	2.70402	2.92412		0.608927	0.110784		1.93226	0.0620052	1.41272	2.25588	0.733092		3.20849	2.57454	3.99716	1.50275	4.21374		3.06534	1.92978	0.0974709	1.28569	0	2.6056	1.37581		1.47042	0	0.982787	0.96467	0.10945		2.45137	2.61002	2.06184	5.10958	2.04146		2.94734	1.27618	0.02282	0.162219	2.8534		0.777115	0
0:41:20-0:41:30	6.10135	4.06991	2.87139	2.79467	3.35136		0.477574	0.0579941		1.80568	0.211633	0.897037	0.410607	0.501509		2.6952	2.60867	3.81253	2.53902	3.88699		1.59514	1.18973	2.84806	1.73674	0.334086	2.14024	0.733777		2.21255	0	0.390586	0.739451	0.0879729		1.90085	3.02054	2.94889	2.21209	3.51069		1.33808	0.154321	0.712044	0.594738	2.29947		0.186812	0
0:41:30-0:41:40	3.51124	4.47458	2.64869	3.61745	3.01356		0.10847	0.692672		0.98712	0.238938	0.0447802	0.509122	0.84733		3.03686	3.48255	4.56755	2.50769	4.19323		2.09327	0.704635	1.45256	1.91391	1.12288	1.53244	0.790309		1.90676	0.0827832	0.699142	0.302243	0.83141		3.06775	2.60012	2.55152	3.12364	3.71129		3.03262	1.90982	0.343119	0.139411	0.129822		0.14576	0.0443936
0:41:40-0:41:50	3.85719	3.49424	3.32032	3.37903	3.72983		0.219612	0.0843226		1.73003	0.0427957	0.113059	1.35421	3.14656		3.00956	3.30399	3.6632	3.15588	4.97024		1.96895	2.06902	2.40299	1.02	0.235151	1.67569	0.245848		1.07064	0	0.700748	1.62323	0.470322		2.76298	2.69982	1.58986	2.55323	2.50895		2.7883	0.847246	0.527214	0.242012	0.0962484		0.462635	0
0:41:50-0:42:00	4.0567	4.44609	2.80143	4.57608	2.99028		0	0.0459393		1.83886	0	0.640838	3.7361	0.791002		3.02642	2.94409	2.99794	3.72606	3.38935		1.4642	1.99489	0.228575	1.84072	0.0424307	2.64666	0.385694		1.56639	0	0.0667923	0	0.0405239		2.28105	3.19605	2.93731	2.0591	3.39482		2.89556	0.835056	0.0860877	0.0889821	0.18368		0.578922	0
0:42:00-0:42:10	3.35545	3.83492	2.64386	4.17034	2.88668		0.132179	0.453599		1.11605	0	0.736458	2.6635	0.59869		2.58625	2.20182	2.96305	1.40728	5.05007		2.83112	2.38018	4.94674	2.28182	0.526267	1.53574	0.882808		1.78533	0	1.38727	1.12646	0.155745		3.81074	4.0283	2.08037	2.88275	2.88347		2.48031	1.18271	0.620921	0.0696316	0.0875569		0.389462	0
0:42:10-0:42:20	3.76793	3.80241	3.29102	3.29416	3.53868		0.983126	0		1.19722	0	0	1.13972	1.53078		2.9612	2.37741	3.28263	0.691602	6.57764		2.0597	0.793895	6.70025	2.01024	0.845538	2.63121	0.969439		1.16382	0	0.642982	0.282891	0.285647		2.89458	4.05418	1.93588	1.84057	1.36458		2.87265	1.21396	0.669995	0.0955523	0.0420859		0.149745	0
0:42:20-0:42:30	3.81957	3.1772	3.27365	2.70167	3.06929		0.92058	0		2.54623	0.0416258	0	0.0662738	1.94605		2.78375	2.5619	3.42081	1.71079	4.82033		4.07102	0.949915	0.623522	2.27349	3.04674	2.41547	2.30126		1.19826	0	0.446019	0	0.0419		3.08671	2.67567	1.99634	2.52371	0.258523		2.65465	0.28266	0	0.265364	0.0835694		0	0
0:42:30-0:42:40	4.40175	3.35347	3.14547	3.90746	2.89546		0.668473	0.522136		1.95565	0.112008	0	0.0631241	2.72736		2.73666	2.88749	3.24798	1.76287	4.89347		2.39525	0.583444	0.209493	1.16333	2.33251	1.83612	0.0673769		1.90652	0.0660292	1.01928	0	0		3.07877	1.8785	2.28373	2.20671	2.16101		1.92587	0.915632	0	0.0422045	3.68567		0.348998	0.0425182
0:42:40-0:42:50	3.48267	2.97973	3.93162	3.3347	2.8046		0.640455	0.169767		1.02074	0.178052	0.0236898	0.205715	1.77632		3.32041	2.86845	2.98886	1.01784	2.97558		2.33393	2.09891	1.14252	1.60736	0	2.24561	0		2.41268	0.0830596	0.629735	0	0.435405		3.37036	6.86811	0.662434	1.9983	2.41434		2.55953	1.1898	0.206168	0.0430931	1.74985		0.42933	0
0:42:50-0:43:00	3.47937	3.05649	3.17544	3.3301	3.34273		0.113234	0.327024		1.09849	0.307773	0	0.629144	3.99734		2.53904	2.74202	3.21828	0.993134	3.87271		1.61477	0.266727	0.999525	1.33831	0.395433	1.5112	0.166835		1.61728	0.0916241	0.732091	0.965871	0		2.95946	2.03876	1.51911	8.72129	2.4676		2.0403	1.46315	0.647846	0.12774	0.0932739		0.0417429	0
0:43:00-0:43:10	5.62673	3.75551	3.33756	3.00345	2.90338		0.340632	0.467549		2.17186	0	0.544411	0.379812	3.53821		2.66322	2.96733	2.99603	1.99823	4.81743		2.22756	0.0475873	1.53666	1.42712	1.48985	0.866835	2.28249		1.28169	0.0461083	0.377174	0.423412	0		2.50547	3.50031	1.69425	2.17949	1.84477		2.30405	0.713114	0.0206707	0.229031	0.365433		0.401875	0
0:43:10-0:43:20	5.51814	2.62606	3.51477	4.17366	2.01266		0.481687	0		0.99642	0.0637141	0.0219254	0.369628	0.945217		3.29567	3.31673	3.21461	1.50676	3.05525		2.1976	0	1.59644	1.49662	2.28418	1.75604	1.0796		0.996003	0.445517	0.817419	0.115352	0		2.00894	2.17372	1.93668	3.20016	2.77107		1.89224	1.3319	0.795756	0.381058	0.811916		0.468882	0
0:43:20-0:43:30	5.12742	4.56367	3.26108	4.12011	2.82138		2.69772	1.01339		0.949342	0.212452	0.0224837	0.180531	2.30615		3.36006	2.85233	2.91174	0.400528	2.82948		2.07374	0.254681	1.94614	1.44614	0.283361	1.76728	0.0417831		1.33713	0	1.86248	1.11818	0		3.06644	2.61686	2.22334	3.53776	3.34125		2.27526	0.168237	0.374542	0.348602	0.113611		0	0
0:43:30-0:43:40	4.42745	3.30148	3.07279	2.98969	2.59132		2.85492	0.500081		0.749643	0.532294	0.192329	0.107289	0.948626		2.02663	3.42873	3.67977	3.25373	5.44155		1.23214	0.471797	2.26442	1.64226	0.0441414	1.18898	0		0.687914	0	0.554091	1.80867	0		3.21706	2.19082	1.80746	2.59764	5.37959		1.7602	0.0422458	0.198743	0.138367	0.0939834		0	0.956719
0:43:40-0:43:50	3.121	3.65389	3.4196	2.82526	2.5046		1.36563	0.440343		0.764975	0.0440765	0.0208225	1.16292	1.53134		2.45167	4.16494	4.30467	0.183875	8.01449		1.98848	0.354222	1.67511	1.55675	0	2.22591	0.0887003		0.535213	0.113074	0.586266	0.131086	0		3.35434	1.95401	1.90425	4.07399	3.92048		1.9877	0.317002	0.0224339	0.116381	0.176003		0.0529429	1.49933
0:43:50-0:44:00	2.8444	3.37357	3.27075	3.33353	2.78858		2.68886	0		2.14646	3.00015	0	0	1.67869		3.33465	3.44967	3.78708	0.127096	2.21219		1.67217	1.12888	1.7947	2.08992	0	0.119907	0		0.321509	0	0.667458	0.0974271	0		3.09252	0.76278	2.3699	2.57801	2.02363		1.71534	0.485271	0.655752	0	0.219148		0	1.15387
0:44:00-0:44:10	4.38231	3.63503	3.88858	3.96465	2.67257		1.52666	0.693625		1.75719	0.121738	0.042527	0.0447175	4.50473		2.4224	2.59549	3.11617	1.8308	4.81115		1.0541	0.158243	1.28229	1.01676	0.440702	2.18404	0.0476412		0.470322	0	0.424819	0.0861252	0		2.37698	3.21164	1.54209	3.09413	1.74927		1.79195	4.73464	1.06469	0	0.260637		0.13607	0.67341
0:44:10-0:44:20	4.75083	2.48306	3.13706	2.39363	2.09329		0	1.04975		1.27536	0.684855	0	0.265713	1.62029		2.70626	2.43734	3.45786	0.436433	2.25865		0.85167	0.183117	0.519037	0.521723	0.0407972	2.85886	0.158716		0.190453	0.548615	0.96354	0	0		3.24592	1.91721	2.35009	3.88403	3.52861		2.10006	0	0.625581	0.0208831	0.486922		0.555847	0.372316
0:44:20-0:44:30	3.42931	2.93349	3.31512	2.54043	2.46472		0	0.125994		2.39302	0.716822	0	0.173545	5.90748		2.66098	2.29663	3.4729	1.32607	2.95652		1.58745	0.762148	0.259782	0.252236	0.449136	2.20453	1.19653		0.623805	0.58252	0.393931	0.246821	0		3.24888	3.74239	2.49889	2.12124	4.67343		0.92495	0.791984	1.25352	0	0.18181		0.359063	0.487944
0:44:30-0:44:40	3.91874	2.9801	3.64342	4.48913	1.59276		0.022257	0.0854294		1.94743	1.46751	0	0	2.65421		3.00252	2.51655	3.25747	0.843944	2.34015		1.31926	0	0.647254	0.544863	0.33261	1.0352	1.12352		0.355567	0.696502	0.47885	0	0		1.41101	2.37313	2.13758	2.81284	2.02131		1.74582	0.069251	0.85641	0.0469782	0.742062		0.865268	0.024488
0:44:40-0:44:50	8.26032	4.23193	2.83129	3.52587	1.64591		0	0.330784		1.27664	0.411853	0	0.110038	2.4445		2.40918	2.96204	2.82519	2.54537	5.27306		1.33269	0.425436	1.39134	0.59296	3.57678	1.98603	2.54598		0.213757	0.622869	1.72411	1.80932	0		2.30086	3.38351	2.04292	3.06514	2.70676		2.60961	0.399802	0.344891	0	0.638729		0.467954	0
0:44:50-0:45:00	3.34367	2.45955	3.04258	2.62378	2.38229		0	2.52918		0.929556	1.70897	1.10075	0.0569393	2.76342		2.72244	2.29396	2.69949	4.25232	6.51804		0.882066	0	0.557101	1.44309	1.04938	0.920542	2.17468		0.315741	0.542705	0.326497	1.44533	0		1.67597	3.54874	2.27759	2.6835	2.36106		2.71178	0.420494	0.403351	0.0403366	0.147146		0	0.468164
0:45:00-0:45:10	3.67212	3.08291	2.58555	2.51177	1.93943		0.0957048	2.67276		1.52113	0.295977	0.0425805	0.105125	0.242289		3.65347	1.93178	2.4887	2.25896	6.66821		0.644336	1.25778	0.540356	1.8205	0.628859	0.61028	0.150009		0.115238	0.295609	0.366223	0.107555	0.772765		3.39809	2.10527	2.56864	5.51009	1.62036		2.53914	0.513553	0.207594	0	0.764148		0	0.396396
0:45:10-0:45:20	3.81669	2.62154	3.45957	2.57477	1.49332		0.199816	0.408259		1.42529	0.748763	0	0	0.974095		3.35182	1.53109	2.64353	3.58163	3.50283		1.10835	1.28603	0.724536	1.05035	1.67344	0.312617	0.0212392		0.0822839	0.350149	0.445818	0.32077	0		2.15913	1.76302	2.06429	5.14643	0.503868		2.06459	0.154814	0.290334	0	0.63881		0	2.44291
0:45:20-0:45:30	4.80148	1.62882	2.22462	2.72771	3.18706		0.178181	1.44889		1.03863	2.19523	0	0	0.472813		2.43517	1.8918	1.20772	1.91277	3.00281		1.00828	1.35431	1.03146	0.0414449	0.616493	0.686747	0		0.108994	0.391768	0.856279	0.182686	0		2.8707	1.84804	1.94482	3.3952	0.774167		0.275976	0.384919	0.378336	0	0.936598		0	1.41286
0:45:30-0:45:40	4.87018	2.62679	2.67006	2.63119	1.55179		0.0967016	1.11326		1.26055	4.17786	0.409037	0.216338	0.306991		2.13491	2.12619	0.699672	2.39651	2.97632		1.37501	2.0438	0.959043	1.17913	0	0.0425245	0.115934		0.273226	0.550255	0.478985	0	0		2.0562	2.52237	1.77156	2.10004	1.72362		1.12397	0.440777	0.560227	0	0.255315		0	0
0:45:40-0:45:50	2.92948	2.81714	2.75027	3.67786	2.06684		0.307678	0.381162		1.41992	1.67029	0.0214362	0	2.35469		2.68086	1.80115	0.415697	2.42675	2.87461		0.436232	0.227746	5.39044	0.431846	1.72327	0.169852	0.047876		0.174984	0.156224	0.339209	0.351278	1.06671		2.11396	1.12371	1.35483	1.22889	2.41634		1.37964	1.44332	0.136949	0.461595	0.0415793		0	0.0424692
0:45:50-0:46:00	2.36214	3.5643	2.4691	2.95472	1.78341		0.0848754	0		4.15015	0.670094	0.0430792	0.0583726	2.36785		2.91252	1.99624	0.591479	2.74236	3.02374		1.05761	0.0878932	3.99051	1.05516	4.21785	0.378392	0.433848		0.135587	0.0849364	1.01083	0.261324	6.27487		2.45714	2.02678	0.460619	3.08778	1.71172		1.29397	1.75613	0.200034	0.532742	0.0426952		0	0.128244
0:46:00-0:46:10	4.978	3.15288	2.08289	2.8655	2.11536		0.190966	0		3.03988	0.760268	0	0	1.826		3.05537	1.73882	0.667083	3.36552	3.05806		0.69468	0	3.61527	0.884208	3.90213	0.621156	0.215618		0	0.129383	0.141816	0.877013	3.85195		2.61316	2.45298	0.923083	2.74603	2.64958		1.47407	0.0204467	0.110815	0	0		0	0.0572275
0:46:10-0:46:20	3.81959	2.67226	1.92539	2.59439	2.26626		1.12502	0		3.8479	0.507911	0	3.29042	1.58835		3.57744	1.92556	1.88076	3.05999	3.3081		1.0575	1.23642	2.33009	0.771029	3.45189	0.704958	0.0902484		0	0.189395	0.791337	1.694	0		1.22136	1.91403	0.885156	2.42764	2.50591		1.57134	2.01118	0.196531	0.1085	0		0	0.598327
0:46:20-0:46:30	4.45857	2.91611	2.31827	2.82092	2.22784		4.17667	0		2.72281	0.374344	0	3.72202	0.300984		2.93267	2.58457	0.254674	3.05139	3.49643		0.730735	0.8669	2.01721	0.744671	2.57334	0.249426	0		0.613931	0.219825	0.428477	0	0		2.43924	1.86459	1.67342	2.10282	1.29775		2.0686	0.574442	0.360956	0	0		0	2.08582
0:46:30-0:46:40	5.80918	3.91395	1.87659	2.77473	0.742606		1.683	0		0.645475	0.41744	0	2.62666	0		2.83471	2.5452	0.390997	1.83105	2.79117		1.26831	0.305003	1.29536	0.437893	3.98586	0.180611	0		0.235573	0.244587	0.280042	0.111337	0		2.81384	2.23591	1.54826	1.75896	2.41443		2.0434	0.440367	0.298461	0.0213365	0		0	0.348168
0:46:40-0:46:50	2.92286	3.02802	1.40968	3.75823	1.20008		0	0.106286		1.18832	0	0	0.418825	1.78086		2.83381	1.12138	0.3864	3.269	2.26223		5.04017	0.925083	1.43471	0.715519	3.84131	0.351735	0.0436798		0.523467	0.06342	0.650113	0	0		2.06477	1.27089	0.296027	1.01428	2.33827		0.766436	0.432221	0.111523	0	0		0	0.901358
0:46:50-0:47:00	3.51471	3.38694	1.88228	3.77638	1.38378		0	0.107699		2.69579	0.902604	0	2.20823	4.84959		3.43815	1.82634	0.0212094	2.97083	1.16139		4.19081	0.50198	1.90094	1.6759	3.84974	0	0		0.568174	0.335399	0.408394	0	0		1.09358	2.4961	0.323782	1.73199	2.61448		0.969435	0.34364	0.325948	0	0		0	0.939791
0:47:00-0:47:10	2.25315	1.82594	1.60305	3.58149	1.23998		1.09143	1.27858		1.33984	2.17045	0	2.13815	0.695533		3.18305	2.32849	0.862493	2.9751	2.38963		2.03816	0.901982	1.56017	0.360844	2.24124	0	0.409561		0.89807	0	0.448236	0.0499695	0		1.31606	2.41915	0.168004	2.03533	0.357861		0.511173	0.285628	0.188289	0.0409225	0		0	0.317491
0:47:10-0:47:20	3.77322	1.78879	1.31391	1.81626	0.963854		0	1.39944		0.728853	0.275423	0.0434751	1.97857	2.9671		3.51285	2.59665	0.622055	3.18411	2.0442		3.35194	0.320098	1.59446	0.145392	0.726518	0.890631	0		0.413654	0	0.611242	0	0		2.01992	0.937786	0	1.90468	0.685357		0.458291	0.663558	0	0	0.988014		0	0.674891
0:47:20-0:47:30	3.195	7.45694	2.23568	3.08068	1.06437		0	1.25745		0.0205161	0	0.0405211	0.164355	3.67757		2.8902	2.31427	0.347847	3.55649	2.68145		3.83063	0.317351	3.80137	0.469488	2.45815	0.597936	0		0.942114	0	0	0.847643	1.28888		2.33134	1.21588	0	4.21135	1.85231		1.0988	2.11983	0	0	0.298705		0	0.37659
0:47:30-0:47:40	3.49913	0.207254	0.707927	2.83942	1.33712		0	0.621213		1.12967	0.0918822	0.0217813	0	2.97854		3.36715	2.76914	0.0406025	4.22839	2.13736		3.93023	0.710208	0.725774	0.22168	2.49335	0	0		0.151778	0.0493607	1.36461	0.0222741	0.477887		2.69431	1.03158	0.220921	2.87016	1.76354		0.520944	0.506647	0	0.0666824	0.0223769		0	0
0:47:40-0:47:50	3.28267	0.813003	0.806245	2.42647	1.05882		0.093195	0.308252		1.42915	0.106396	0.0479735	0.0428325	2.70357		3.12099	2.30158	0.0452572	3.2797	1.2253		2.172	0.710715	0.654205	1.264	1.76804	0	0		1.03059	0.178387	0.491469	0.111521	0.146086		1.06019	1.78008	0	1.69026	1.81079		0.437824	0.169533	1.10931	0.0875783	0.0422753		1.2506	0.305302
0:47:50-0:48:00	4.29473	0.26235	1.19853	3.71297	1.81714		0	0.129159		2.2837	0.0875034	0	0	2.05638		2.82481	2.12827	0.183349	3.27525	1.24122		2.11298	0.784788	1.73758	0.276053	4.01596	0	0		2.67405	0	2.55455	0.0799569	0.207798		0.820308	1.38241	0.0643124	0.0208493	0.892644		1.03868	2.15892	0.461204	0	0.0404439		1.15352	0.0917212
0:48:00-0:48:10	3.55728	0.802808	1.39477	3.64466	0.492443		0.594349	0.624019		5.52974	0.172248	0	0.465777	4.42714		2.65871	1.41608	0.366288	3.71903	1.47717		1.08077	0.957495	4.60751	0.793947	3.60488	0.0208885	0		1.68192	0.0427766	0.471257	0.0411526	0		3.26475	1.76546	0.0634799	0	0.641973		0.616664	0.798151	0.0344361	0	0.087591		0.0923958	0
0:48:10-0:48:20	2.95087	0.737917	2.1342	3.42077	0.94818		0	1.38153		3.37243	0	0	0.265143	4.39131		2.67429	1.44202	0.397633	3.23035	2.47975		2.01435	4.30451	0.336577	0.298985	3.96852	0	0		3.09319	0.253612	0.584904	0	0		0.382916	1.47246	0	0	0.624687		1.3429	0.713637	0.529017	0	0		0	0
0:48:20-0:48:30	3.21115	0.876164	1.40772	3.43223	1.5286		0.318569	0		0.852522	0	0	0.400138	4.08101		2.76267	1.02021	0.158459	3.64026	2.61387		1.28734	1.42233	2.36842	0.0214177	3.19611	0.56099	0.0429316		1.16061	0.132786	0.771482	0	0		3.10477	1.39644	0.0406458	0	0.648908		0.496937	1.17591	0.201596	0	0.0205408		0	0
0:48:30-0:48:40	4.09531	0.689258	1.39541	2.94901	1.99772		0.23043	0.133182		0.79554	0	0	3.63935	4.6816		3.51167	1.2254	0.292248	3.43846	0.992949		1.01431	0.365006	1.23248	0.429966	2.4051	0.497154	0		1.22016	0	0.913858	0.041818	1.35515		0.639619	0.818366	0.223297	0	0.705476		0.625018	0.977242	0.700464	0	0.0652885		0	0
0:48:40-0:48:50	3.62946	2.08435	2.66414	2.28013	1.3668		0.131366	1.17501		0.341376	0	0.313238	2.67141	0.789488		3.24371	1.38396	0	2.75754	1.49876		0.911997	0.179863	3.2352	1.60547	2.66812	0.432549	0.271592		3.59282	0.149058	0.110837	0	0		0.910342	0.915471	0.329077	0	0.783941		0.0837917	0.310571	0.995765	0	0.0675072		0	0
0:48:50-0:49:00	4.13	2.18877	2.28229	2.48192	1.602		0.095263	1.59652		0.185179	0	0.0413993	0.943477	0.838794		3.76489	1.03348	0	3.74494	1.22632		3.97617	0.955168	0.576793	0.599064	2.34344	0.110929	0.212888		2.61522	0.124088	0.543387	0	0		2.30927	0.109969	0.0614555	0	0.0940612		0.825814	0	0.226842	0	0.086938		0	0
0:49:00-0:49:10	3.4219	1.14383	1.94889	2.36416	0.620018		0.188864	1.3431		0.342658	2.31589	0.0424008	2.06495	2.69602		3.10118	0.662126	0.120513	4.60368	0.295882		3.58434	0.928161	8.81204	0.962725	0.811071	0	0.230111		0.029995	0.275109	0.21412	0	0		1.20774	0.561142	0.184367	0	1.13591		0.0209955	0.620235	2.52348	0	0.740285		0	0
0:49:10-0:49:20	2.80337	2.6319	2.10913	2.22913	0.203667		0.155733	0.463416		0.224595	1.33791	0.0438771	1.95316	0.58333		2.2096	1.66897	0.223841	2.64916	1.85166		2.68949	0	6.11973	0.329224	3.67045	0.216507	3.11239		0.991866	0.0830536	1.96142	0	0		1.87763	0.465367	0	0	1.22397		0.0207221	0.0229857	2.72345	0	0.417552		0.257761	0
0:49:20-0:49:30	3.51564	1.13811	2.61874	3.02798	0.728131		0.0213786	0.308936		0	3.41652	0	1.72243	0.294169		1.82509	2.13349	0.134789	3.36451	1.14549		4.689	0	1.20249	0.272678	2.29024	0	3.67405		2.13168	0.1719	0.542347	0.0647621	0		1.77608	0.757489	0	0	2.88508		0.0449001	1.45018	1.28639	0	0.176405		0.270726	0
0:49:30-0:49:40	4.53086	2.0977	2.24616	3.40489	0.381875		0.082495	0.396833		0.0995079	3.52476	0.455084	1.84429	0		1.6571	1.59197	0.25382	3.23244	1.65617		5.1457	0	0.802921	0.0620258	2.44127	0.567851	0.669205		2.41235	0	1.33191	0.583695	0		0.862214	0.939827	0.042486	0	1.49836		0.0863439	0.137174	1.47708	0	0.316428		0.258127	0.0218208
0:49:40-0:49:50	3.74137	0.879347	2.7579	3.57709	0.824505		0.154739	0.286673		0.0461506	4.15233	1.26671	1.08172	1.32767		1.69285	1.15066	0.184792	3.01595	1.21498		4.15807	0	4.86173	0	0.94548	0.0493696	5.75252		1.78226	0.0465988	0.160352	0	2.04931		0.150262	0.626738	0.0426747	0	1.06346		0.0873235	0.572521	1.57173	0	0.724224		0.107444	0.0435198
0:49:50-0:50:00	3.15698	0.951279	1.76749	2.24479	1.37159		2.86549	0.647958		0.109348	0.248496	0.0722632	0.318921	5.34685		1.17914	1.4301	0.15121	3.31166	0.911248		3.92465	0	2.67351	0.0260891	1.24202	0.129563	5.83213		2.44669	0.234692	1.40548	0	2.10576		0.793583	0.448862	0	0	2.01764		0.0707222	0.483075	1.37485	0	0.503208		0.0419235	0
0:50:00-0:50:10	3.40788	4.77232	3.22562	1.73074	6.35345		1.24066	2.42861		1.08077	0.980481	0.22436	2.00449	1.02515		0.747108	1.77462	0.508188	2.40591	1.78713		2.05325	1.29802	0.807036	1.42146	0.390485	0.922913	1.51767		2.26494	0.170636	2.42667	0.67652	1.42342		2.02042	2.00881	0	2.06609	2.07478		2.21191	0.165956	1.56183	0.336759	0.782873		0.537543	0
0:50:10-0:50:20	0.824609	1.32301	0.0895212	0.327263	1.87257		0	0.378298		0.24284	0.593547	0.0654193	0.128162	0.357287		0.344369	0.977303	0.330733	0	0.39535		0.360776	0.0490269	0.0202175	1.42355	0	0.180193	0.248798		0.297506	0	3.15522	0	0.205021		0.186695	0.68675	0	0	1.18641		0.966099	1.566	0.020652	0.0947142	0.395364		0.0422318	0.480234
0:50:20-0:50:30	0.891763	1.37932	0.0433061	0.707617	0.804192		0	0.223486		0.0695801	0.201568	0	0.0838294	0.204471		0.288084	0.379783	0.225455	0	1.08505		0.0636341	0	0	0.478846	0	0.211658	0.117014		0	0	0.29836	0	0		0	0.41184	0	0	0.459445		1.0475	1.43184	0.0617382	0.0419558	0.199203		0	2.57455
0:50:30-0:50:40	0.351898	0.410958	0	0.697544	0.404534		0	0.265174		0.138539	0.465012	0	0.0437179	0.598705		0.200723	0.132638	0.46375	0	0.638861		0	0	0	0.0867324	0	0.240049	0.173527		0.0459842	0.199788	0.316941	0.0411846	0.0957424		0	1.87541	0	0	0.756136		0.0661731	1.03056	0.0209792	0.061805	0.414174		0	1.74933
0:50:40-0:50:50	0.259381	0.0454689	0	1.43302	1.82756		0	0.177919		0	0.230408	0	0.0474881	0.9962		0.0829823	0.190574	0.171807	0	0.467371		0.159315	0	0	1.76247	0	0.278765	0		0	0.914464	0.217611	0	0		0	2.86844	0	0	0.29511		0.0691963	0.289424	0.020574	0.0201614	0.609311		0.303954	1.87655
0:50:50-0:51:00	3.32983	0.0200153	0	0.902925	1.51473		0	0		0	0.0428336	0	0	0.926749		0	0.0660685	0.19774	0	0.709261		0.0974175	0.074828	0.125057	1.02757	0	1.83497	0.0418057		0	0.713389	0.312996	0.045255	0		0	2.28003	0	0.0207566	0.131049		0	0.254127	0.043669	0.129212	0.108221		0.0889524	0.867052
0:51:00-0:51:10	2.32468	0.0458717	0	1.78823	1.92269		0	0		0	0	0	0	0.467585		0	3.33014	0.0874506	0.746044	1.01254		0.213052	0	0.151685	0.435452	0	1.55451	0.163253		0	0.0715766	0.431656	0	0.0418316		0	1.28103	0	0	2.63185		0	1.85539	0	0.0828844	0.457006		1.8193	1.39661
0:51:10-0:51:20	2.89771	0.0428866	0	1.21868	0.83829		0	0.021716		0.0519942	0	0	0	0.577274		0.0436649	2.45935	0.0448569	0.0455123	2.316		0.172527	0.319476	0.886253	0.784612	0	0.933881	0.486706		0	0.17531	0.150572	0.041514	0		0	0.501196	0.0669638	0	2.08267		0	1.86078	0	0.0406279	0.298889		0.26343	0.991621
0:51:20-0:51:30	1.9679	1.36597	0	1.44414	0.291884		0	0.303393		0.0879671	0.0684761	0	0	0.271114		0.0683729	0.985244	0.0633314	0.114187	2.37687		0.332677	0.0407373	0.905539	1.09113	0	0.0435491	0.222521		0	0.275576	0.148824	0.110709	0		0	0.628353	0.210735	0	2.82283		0	2.49689	0.0649785	0.0220454	1.44951		0.0406107	1.02668
0:51:30-0:51:40	2.70613	3.37303	0	0.465251	0.436617		0	3.27353		0	0.225863	0	0.0844058	0.204554		0	1.32161	0	0.020767	1.64118		0.563555	0.172312	0.499731	0.407095	0	0.0906015	0.154327		0	0.496183	0.124718	0.591047	0		0	0.600337	0.0658276	5.77759	2.22066		0.17399	1.06993	0.0655492	0	0.693433		0.0426107	0.768914
0:51:40-0:51:50	2.07844	0.304708	0.132713	1.30916	0.108424		0.0236438	0.495641		0	0.084797	0.0653581	0.0411809	0.178737		0.0942156	5.25837	0	0	1.3682		0.605161	0.0983986	0.385957	0.409528	0	0.658634	0		0	0.367628	0	0.271545	0.639389		0	0	0	0.385434	1.19334		1.21641	0.0401313	1.34382	0	0.520201		0	0.969177
0:51:50-0:52:00	3.03764	0.45461	0.186746	0.611002	0.094131		0.0656041	0.086023		0.0474738	0.0691829	0.153111	0.405722	0.0425209		0.0411966	0	0	0	2.08722		0.200685	0	0.222557	0.669264	0.0420768	0.870368	0.0656605		0	0.264127	0	0.272063	1.34684		0	0.264549	0.135657	3.62821	1.65136		0.420366	0.0200028	1.28548	0.204514	1.03716		0.0243581	0.814861
0:52:00-0:52:10	2.69572	0.616926	0.175817	1.84707	0.63028		0.182608	1.35265		0.265307	0	0.0208723	0	0		0.0911612	0	0.377122	0	4.47764		0.56663	0.344174	0.358731	0.0202709	0.842874	0.638912	0.139696		0	0.668397	0	0.590261	0.311104		0.781523	0.180144	0.314208	2.71069	1.73749		0.325263	0.0219594	1.55176	2.2175	1.14594		0	1.59474
0:52:10-0:52:20	2.77667	0.0218247	0.198635	1.82786	0.265124		0.0954837	0.641924		0.0205074	0.0446089	0.0470221	0.0822874	0.264369		0	0.0419479	0.214795	0	5.45474		0.538774	0.0426556	0.154301	0.783262	0.822059	1.2696	0.194387		0	0.543821	0.149714	0.198472	0.133349		2.73688	0.244131	0.0874788	3.64082	2.23029		0.438102	0.154645	2.17983	0.871812	0.582411		0	3.65302
0:52:20-0:52:30	2.94616	0.550072	0.393025	1.23068	0		0.0413813	0.559384		0	0.085622	0	0	0		0	0.131717	0.166895	0	3.65488		0.363008	0	0.287042	0.533529	0.187419	1.02388	0.0877616		0	0.521054	0.0416591	0.245241	0.0623997		1.09924	0.145311	0.642206	0.341235	1.1		1.20993	0.997187	0.32058	1.682	0.206848		0	2.87116
0:52:30-0:52:40	0.996575	1.38888	0.267069	1.35979	0		0.0479001	0.535512		0	0.441322	0	0	0.863474		0	0.36543	0.181416	1.58247	3.20941		0.0743183	0	0.045829	0.541441	0.0437932	0	0.0723181		0	0.144699	0	0.0864511	0.0828018		2.01164	0.249405	0.145108	0.487863	4.75129		1.75312	0.163559	0.642949	1.55278	0.367924		0	0.0459884
0:52:40-0:52:50	2.23627	0.646896	0.0856434	0.565055	0		0	0.456819		0	0	0.0611486	0.396971	1.83047		0	0.544454	0.109746	1.69593	2.25142		0.257363	0	0.0476332	0.528457	0.304468	1.01942	0.47497		0	0	0	0	0.47858		0.797026	0.289207	0.0473866	1.24358	2.54641		1.13987	1.30486	0.649318	0.841321	2.94411		0.17901	0
0:52:50-0:53:00	2.83093	0.685612	0.821855	1.33786	0		0.0427565	0.999062		0	0.196193	0.105217	0.693585	0.209043		0	0.375556	0.483418	0.314883	5.32927		0.127671	0.526678	0.072441	1.38764	0.29762	0.688223	1.00975		0.157152	0	0	1.18051	0		1.03627	0.158751	0.185292	1.25325	1.97517		1.73374	1.24592	0.431087	0.625351	0.334882		0.740891	0
0:53:00-0:53:10	1.19013	0.27585	0.0523282	0.423055	0		0.319242	0.539612		0	0.0444154	0.0416367	0.165749	0.159494		0	0.310358	2.17001	2.1206	2.84601		0.122106	0.622627	0.19067	0.647131	0.57776	0.158046	0.361719		0.0418019	0.694776	0.311901	0.0448736	0.350696		2.16402	0.124401	0.0413515	1.54377	1.78525		0.419379	0.0903392	1.93393	0.262639	1.24364		0.0424979	0
0:53:10-0:53:20	0.551804	0.596504	0.351712	1.2267	0.0428049		0.0507944	0.364818		0	0	0.0690798	0.612595	0		0	0.54149	2.37888	2.1157	2.87403		0.546581	0.28348	0.183135	1.00091	0.22142	0.651812	0.217565		0.186338	0.19093	0.172391	0	0.0883202		1.97478	0.440603	0.271738	1.14958	1.28706		1.23753	0.105302	0.758722	0.496498	1.87024		0	0
0:53:20-0:53:30	1.09914	1.75564	0.362496	1.96468	0.0423993		0	0.154756		0	0	0	0.459079	0.176924		0.0647748	1.05923	1.68135	0.383562	3.83551		0	0.365092	0.267193	1.16127	0.629329	1.75146	0.139141		0.0440568	1.47603	0.0886932	0	0.330694		1.94771	0.266333	0.175206	2.93759	0.382485		3.66017	0.108509	1.61258	0.226124	3.42973		0.0204871	0
0:53:30-0:53:40	2.31132	0.195232	0.941182	1.84445	0.0411316		0.18379	0.761894		0.0873267	0.150356	0.0949558	0.623381	0.836485		0	0.675074	3.28897	0	5.02376		0.0659416	0.65874	0.193356	0.133032	0.38119	0.87246	0.24715		0	0.528532	0.0673487	0	0.404925		0.517512	0.285908	0.225157	3.18991	1.73354		0.23308	0.618785	1.48612	0.0204799	0.0686465		0	0
0:53:40-0:53:50	1.36548	0.224083	1.3202	0.644829	0		4.31054	0.954883		0.153166	0.161588	0	0.359526	0.190617		0	0.972233	2.49538	0	2.52882		0.705325	0.680659	0.184863	0.132085	0.150141	0.0406289	0.279199		0	0.34368	0	0	0.699717		0.842989	0.130414	1.58542	0.501933	2.31775		0.22395	0.0668326	1.68746	0.230166	0.0887182		0	0
0:53:50-0:54:00	1.25787	0.317801	1.6128	2.50851	0		3.09159	0.460319		0.129006	0.0653673	0.0556882	0.349697	1.51537		0	1.04599	1.70288	1.43961	3.33861		0.0458518	0.480784	0.660933	0.245773	1.30417	0.198415	0.251642		0.0407363	0.643091	0.0812073	0	0.144905		1.5107	0.203367	1.22156	1.18312	1.64583		0.727613	0.722412	1.56722	0.0201922	0.617228		1.97604	0
0:54:00-0:54:10	1.59317	2.02024	1.54111	1.65066	0		2.87277	0.99683		0.0873604	0.510778	0	0.763809	0.533386		0	0.780828	0.589725	1.80848	4.27449		0	0.152956	0.547227	0.274289	0.739671	0.326318	0.1609		0.0424976	0.996706	0.193314	0.0464837	0.0900469		1.42788	1.90011	2.03422	1.57742	2.88846		0.250054	0.778915	0.92938	0.118483	1.0495		2.43964	0
0:54:10-0:54:20	2.29155	1.70487	1.27424	2.17981	0		1.11136	1.16615		0.407295	0.375984	0.0484634	2.45787	0.28245		0.0231322	1.3566	0.646927	1.00983	3.63424		0	0.314022	0.174544	2.17097	0.221923	0.147718	0.212124		0.0408722	0.830993	0.190979	0.0226396	0.200222		1.12966	0.423739	1.55262	2.94071	2.81204		0.544779	1.45377	0.387348	1.01606	1.88293		1.89994	0
0:54:20-0:54:30	1.84971	0.980889	1.9678	1.61214	0		0.0448126	0.198452		0.301513	0.171675	0.909995	2.3722	0.274946		0.0203552	1.1153	0.477186	2.18015	2.42837		0	0.371363	0.455334	2.02662	0.58194	0.102922	0.0427747		0.852238	0.833958	0.321542	0.598559	0.132736		1.08739	2.29467	2.04945	1.39385	1.73928		2.56217	1.7894	0.718128	3.34446	0.627871		1.62377	0
0:54:30-0:54:40	1.82841	0.368506	2.37307	2.46872	0		0	0.890151		0.369514	0.395506	0.167982	1.95243	0.0657742		0	2.30854	3.30904	1.46029	4.12781		0	0.264105	0.228202	0.169146	0.331284	0.0406006	0		0.332633	0.739959	0.191416	0	0.0854017		1.44566	0.95788	0.604275	0.785833	1.53046		2.25498	0.560098	1.8007	1.44723	0.0984232		1.81895	0
0:54:40-0:54:50	1.56207	1.37583	3.26238	1.5136	0		0.0413293	3.08615		0.183419	0.424833	0.445335	1.81287	1.26866		0	1.89694	2.58103	0.966543	4.79725		0	0.473914	0.164926	0.227998	1.14717	1.97798	0.0954268		0.140267	0.648561	0.201623	0	0.134419		0.856992	2.03997	1.85011	0.850249	1.50234		0.0634242	0.205858	1.24654	2.01701	1.16506		1.58986	0
0:54:50-0:55:00	1.95086	1.22047	2.47096	1.38456	0		4.01654	1.1876		1.00159	0.289489	0.141083	1.61257	0.178727		0	2.04194	0.487183	1.48746	3.51129		0	0	0.237404	0.128529	1.09228	1.48895	0.0891115		0.264016	0.913582	0.0837853	0	0.265659		1.55271	1.62217	0.0930904	0.681044	1.55752		0.0884659	0.0469133	1.39683	0.405783	3.25094		0.0473772	0
0:55:00-0:55:10	3.29112	1.78163	1.50422	1.03314	0.126252		3.04415	0.020501		0.256578	0.221359	0	0.95723	0.0248726		0.0206286	1.3806	0.886872	2.7098	5.94885		0.126276	0.0453135	0.442038	0	0	1.45421	0.312804		0.164262	1.01484	0.198681	0	0.227144		1.48502	1.23167	0.0965833	2.73864	1.47779		0.229706	0.0209609	1.66911	7.85023	0.925497		0.14031	0.250465
0:55:10-0:55:20	3.2151	2.37894	2.63633	1.82163	0		2.34189	0		0.284239	0.0406712	0.0207077	0	1.5834		0	1.2161	0.849297	2.69316	2.80092		0.288646	0.493091	0.32461	0.0728321	0.305999	0.926758	0.282981		0	0.41681	0.170626	0	0.275362		1.59589	2.77527	0	2.2776	1.87592		1.73147	0.109565	1.59846	0.951391	0.540406		0.0894979	0.17633
0:55:20-0:55:30	1.56769	1.84303	1.51771	2.49654	0		0.430909	0.979365		0.304432	0.22792	0.116036	0.301647	0.823255		0	1.94742	2.03813	2.17166	4.45032		0.106476	0.0871493	0.54041	0.703107	0.542165	0.84348	0.540564		0	0.510719	0.151256	0	0.349444		1.03051	1.85701	0.327939	2.2948	1.82545		1.14012	0.107949	1.47127	0.169022	0.433985		0.041421	3.24481
0:55:30-0:55:40	2.84275	1.78579	1.60276	2.14022	0		0.255827	0.145631		0.110224	0	0.0465843	0.17351	1.10148		0	1.24724	1.82747	2.38414	3.7745		0.0204014	0	0.762664	0.479412	0.0811569	0.787051	0.445654		0.0849171	0.609496	0.110573	0	0.28885		3.96908	0.883251	0.066151	1.77828	3.72816		0.800516	0.0649358	2.12622	0.119085	0.632642		0	3.92065
0:55:40-0:55:50	2.90561	2.44317	1.32929	1.30295	0		0.333289	1.27875		0.438534	0.108439	0	0.102939	1.4602		0	1.52054	1.83972	1.81739	4.19994		0.909695	0	0.318765	0.438994	0.126698	1.95531	0.597358		0.213988	0.0442568	0.0437165	0	0.250965		4.12319	1.32882	0.0482377	1.70938	4.38732		1.29665	0.0421488	0.774584	0.13295	2.92161		0	2.16224
0:55:50-0:56:00	2.16972	2.10046	0.895981	1.90753	0.0435276		0.107742	0.606146		0.283501	0.216043	0	0.666148	1.77789		0	2.02677	2.32756	1.61829	2.72065		0.0634369	0.312698	0.800378	0.302585	0.282028	1.06329	0.203727		0.0977049	0.15088	0.0865118	0	0.0859461		1.10777	1.30467	0.0409247	2.19058	4.63933		2.04911	0.0412725	0.300886	0.070434	1.68605		0.513788	0.021083
0:56:00-0:56:10	1.35239	2.17469	0.681963	1.71127	0		0.425429	1.03156		0.36982	0	0	0.0502599	0.143415		0.581158	2.02239	2.52361	3.46558	3.69499		0	1.19876	0.422865	1.91481	0.612271	0.63636	0.26051		0.0426971	0.168641	0.0442242	0	0		3.1913	1.52324	0	1.73458	1.54036		1.48513	0.0206138	0.428064	0.124631	1.04551		0.0975159	0
0:56:10-0:56:20	2.60711	2.25448	1.38551	0.436993	0.214434		0.545776	1.75792		0	0.0880856	0	0.0226312	0		1.20894	1.38643	2.66793	1.33591	7.70639		0.059693	0.94508	0.0410776	0.624212	0.345484	0.377542	0.0895132		0.0432279	0.319101	0	0	0		2.72383	0.911403	0.152777	1.48743	2.7978		1.49082	0	1.50024	0.111646	2.53216		0	0
0:56:20-0:56:30	1.15056	0.824017	1.50911	1.15859	0		0.468573	0.923612		0.0440961	0.0219821	0	0	0.617923		0.536205	2.56661	2.22409	3.95874	5.78391		0	0.246292	1.56155	1.06809	0.0460732	0.269556	0.247362		0.0438338	0.101648	0	0	0.731472		2.17291	1.85706	0.0651367	1.43369	1.57391		1.49089	0.0202742	1.50575	0.452245	4.46335		0.0891025	0
0:56:30-0:56:40	1.46194	2.85284	0.814324	1.49495	0.0413854		0.0823127	0.556329		0.292755	0.0658662	0	0	2.2049		1.07063	2.30259	2.21438	0.886177	2.99398		0	0.373648	0.67167	0.335492	0.413936	0.287326	0.381402		1.20943	0.264639	0.294872	0.377468	0.301853		0.676934	1.83748	1.04937	1.95259	1.51648		0.919292	0.0446879	2.07197	0	1.14402		0.243919	0
0:56:40-0:56:50	2.23715	2.26613	0.968012	0.883405	0.0411018		0.0495673	1.4195		0.454864	0.0205461	0	0	1.41396		0.51234	2.95521	2.06875	0.397013	3.97953		0	0.278149	0	0.835365	0.30568	1.33012	0.0905399		0.352518	0.636839	0.086489	0.129839	0.063649		0.785987	3.2286	1.24456	2.22846	2.20244		1.22966	2.38981	1.09563	0	1.94569		0.341071	0
0:56:50-0:57:00	2.72757	1.60749	0.871798	1.86723	0.215132		0.0425214	2.322		0.391476	0.13349	0	0.110289	1.32816		1.09986	2.48547	1.685	2.51095	3.58417		0.0211563	0	0	0.962787	0.471519	0.911785	0.342417		0.230199	0.632556	0.154379	0.0869375	0.280178		2.91978	1.91504	1.44251	1.78423	1.63179		0.380567	0	2.05173	0.0204022	3.23626		0.382068	0
0:57:00-0:57:10	2.62452	2.97765	1.14713	2.14808	0		0.129832	0.470855		0.16948	0.0650151	0.0839475	0.188582	0.0683562		1.40042	1.26552	1.08232	0.934793	5.80293		0.0468621	0	0.770303	0	0.42794	1.96854	0.435538		0.0410833	0.557888	0.234186	0	0.229526		1.5039	1.44851	2.2186	1.62726	3.17205		0.347084	0.0695008	1.77383	0.0685146	0.322728		0.130048	0
0:57:10-0:57:20	1.72402	12.7565	1.12385	2.12816	0		0.0479743	0.338228		0.246644	0.0875446	0.0430362	0	2.03756		1.12896	2.60245	1.51671	0.138548	2.53235		0.0452374	0.383489	0.850818	0	0	0.759562	0.0412184		0.176179	0.575182	0.202511	0.292759	0.183769		2.44228	2.05797	1.15997	1.23161	0.328784		0.58373	0.0451822	1.4908	0.0411674	1.78387		0.290858	0
0:57:20-0:57:30	2.87375	1.84837	0.910031	1.90808	0		0.0859325	0.682515		0.301057	0	0	0	0.559818		1.03217	1.15835	1.20071	0.93078	8.22805		0	2.59092	0.550618	0.0499467	0.411774	1.24367	0.443516		0.557946	0.242979	0.216798	0.0873076	0.0915477		1.80298	2.1763	1.39264	2.58527	0.165612		0.990196	0.0408061	1.85988	0.0939535	1.8807		0.0625401	0
0:57:30-0:57:40	4.71718	1.87205	1.30332	1.08105	0.156179		0.176168	0.690831		0.0491691	0.111659	0	0	2.75689		0.482386	2.0692	1.13385	2.20075	5.10259		0	1.25998	0.350802	0	0.616397	0.54021	0.134452		0.151868	0.0506361	0	0.266486	0.0839616		2.86784	2.37703	1.49889	1.13014	0.041903		1.94054	0.0202457	0.997758	0.0912118	0.554934		0.140532	0
0:57:40-0:57:50	3.15767	2.31825	1.122	1.98677	0.194154		0.263026	0.863334		0.966893	0.0663127	0	0	1.1256		0.863033	1.80093	2.25418	2.799	4.48811		0.0412873	0.476011	0.185075	0.0849366	0.616529	1.94044	0.453085		2.67193	0.207917	0	0.124001	0.202343		2.438	1.90676	1.29002	1.10489	0.193243		2.40079	0.020748	1.28148	0.149946	0.305595		0	0
0:57:50-0:58:00	2.46528	1.74805	0.844138	1.59829	0.129356		0.0664672	0.693362		0.0213068	0.0620844	0.0909341	0.0888318	1.15847		2.01904	1.66398	3.02054	1.32	4.04142		0	0	0.407614	0.239457	0.0474244	0.957888	0.621745		0.92258	0.319393	0	0.0866341	0		1.61493	2.74465	1.3415	2.28361	0		1.03927	1.30464	1.92917	0.323878	0.367709		0.0429696	0
0:58:00-0:58:10	1.4022	1.67132	0.858937	2.05562	0		0.661463	0.279973		0	0	0.111404	0.389211	2.20794		0.313858	2.88959	2.55929	1.11806	3.22601		0	0.14803	0	0.189729	0.0858278	0.755337	1.71528		0.226657	0.835181	0	0.130531	0		2.22586	2.13065	1.67556	2.28495	0		0.87254	2.56535	1.53212	0	0.589907		0.608411	0
0:58:10-0:58:20	2.01147	1.51143	0.739722	0.85092	0.0894403		0.230418	1.5903		0	0.114731	0.108324	0.240156	0.862814		1.21939	2.13313	1.75566	2.09462	4.12621		0	0	0	0.652699	0.127858	1.24768	0.15294		0.253009	0.741949	0.041441	0.157009	0		1.51021	1.27079	1.50019	1.3019	0.0418125		1.12565	0.438381	1.19928	0	1.88013		0.168284	0
0:58:20-0:58:30	0.819909	2.91287	1.46347	1.89759	0.127437		2.38211	0.428329		0	0.183992	0.085034	0.140528	0.874711		1.75666	2.59046	1.72173	1.90667	3.1624		0	0	0	0.241944	0.218333	1.08939	0.370586		1.91888	1.52134	0.107451	0.336076	0.8051		1.21541	1.88993	1.12108	1.70907	0		0.289552	0.677604	1.19709	0.131629	0.671961		0.299785	0
0:58:30-0:58:40	0.620122	2.64513	1.6312	2.1967	0.170665		4.24781	0.60307		0.503654	0.0628952	0.0965475	0.211099	0.540259		1.44728	2.02431	3.0386	1.73382	5.13439		0	0	0.74792	0.307172	0.238814	0.954631	0.24711		2.14484	0.161503	0.15539	0.989055	0.350234		2.66861	1.35706	0.962194	4.06537	0		1.34174	0.403561	1.74697	0.406387	0.228806		0.222767	0
0:58:40-0:58:50	2.28999	28.4368	0.568095	1.607	0		3.36532	0.669872		0.467581	0.0415156	0.085782	0	0.345767		1.49842	2.40403	3.29059	1.11044	2.59389		0	0	0.109584	0.296588	0.0735269	0.771236	0.520039		0.939887	1.03144	0.0926327	2.68362	0.406432		2.30835	1.02336	0.681953	0.968126	0		1.10064	0.559606	1.36799	0	0.325669		0.172451	0
0:58:50-0:59:00	2.75042	2.18451	1.84495	2.14167	0		0.789576	0.569813		0.946207	0.0223995	0.240482	2.31837	0.232361		1.2051	2.39612	3.07528	2.00543	2.29776		0	0.624788	0.617346	0.0916657	0	0.568271	0.202122		0.946487	0.283493	0.0419701	0.112063	0.193317		2.73746	0.46538	1.42123	2.39299	0.276358		1.81434	0.269319	2.29121	0.0468729	1.97759		0.261433	0
0:59:00-0:59:10	3.35981	2.36508	1.35699	2.0404	0		0.225307	0.540567		0.680477	0	0.260919	5.39087	0.258503		1.2052	1.10841	2.89052	1.76115	5.78089		0	1.08065	0.0211159	1.84081	0.0822028	0.684858	0		0.380088	0.24712	0.173816	0	0.233115		2.57695	0.961939	1.43959	0.770934	0.0438231		0.506498	0.041206	1.16186	0.0204157	1.20046		0.0602904	0
0:59:10-0:59:20	2.50056	3.03867	1.79655	1.0919	0.0702541		0.630556	0.637784		2.21162	0.0833917	0.0479782	1.28754	0.249651		0.842201	2.51583	2.14237	1.20499	6.89086		0.0220627	1.30439	0.455421	1.68745	0	0.649257	0		0.255732	0.475303	0.0771525	0.0219532	0		3.78977	4.95704	2.34215	0.989159	0.0461337		0.872354	0.0883465	0.514298	0	0.544234		0	0
0:59:20-0:59:30	1.95419	1.94513	1.90157	1.66459	0.0443991		0.403956	0.118517		0.427868	0.020455	0	0	0.831033		1.08246	2.96607	2.68378	1.71165	4.53405		0	1.40176	0.0420189	3.24169	0	1.14053	0.169802		0.712529	0.39774	0	0.715163	2.15204		1.07467	1.53831	1.73495	0.576881	1.00481		1.05798	0.0646821	0.7526	0	1.44145		0.062058	0
0:59:30-0:59:40	2.89619	1.25456	1.56433	2.46134	0.129594		0.35902	0.140308		1.44339	0	0	0.146128	1.61105		2.24992	3.10979	1.42414	2.56824	4.37298		0.0893962	0.277932	0.195767	0.0412514	0	1.26979	0.164073		0	0.419417	0	0.0660486	0.0635614		1.48849	1.82453	1.71349	0.531972	2.44619		1.41172	0.0710047	0.925045	0	0.946511		0.0446171	0
0:59:40-0:59:50	3.72826	2.20187	1.72215	2.87221	0		0.208628	0.678702		0.352053	0.203336	0.166464	1.99966	0.558491		1.20119	2.02695	3.31719	1.94936	4.3121		0	0.315505	0.511086	0.326661	0.149821	1.20777	1.41643		0.148778	0.324505	0.38509	0	0.455168		1.34514	0.902099	1.21836	0.959335	2.42686		1.51595	0.044738	0.968879	0	0.578327		0.020382	0
0:59:50-1:00:00	4.26861	1.34199	2.17527	0.727248	0		0.322022	0.423941		0.551093	0.16991	0.186193	3.12682	0.086635		1.58183	2.1193	3.32817	2.03468	3.5149		0	0.0922356	0.721199	0	0	1.76265	0.542311		0.153494	0.107007	0.134718	0	0.229986		1.24469	1.6074	1.48279	1.30555	1.55338		0.969182	0.0664839	1.33615	0	1.67038		1.00586	0
1:00:00-1:00:10	4.02236	7.54375	4.28212	5.74577	1.05709		1.55593	0.371467		1.57005	0.276304	0	1.34221	6.28709		3.72557	3.40062	4.03707	3.93839	5.69667		0.27117	6.23007	0.363262	2.11951	3.27769	3.4853	2.15011		2.91092	0.0425833	0.0650941	2.18818	0		7.60622	5.83255	3.05532	3.83402	0.0894675		3.27628	4.72879	4.40786	2.03096	1.3317		2.65558	0
1:00:10-1:00:20	4.89565	5.59344	3.54132	3.8446	1.97426		0.33259	0.054		1.91674	0.266265	0	1.84501	1.28482		3.88424	3.32334	3.92367	4.63556	4.12349		5.09345	2.01225	0.729919	3.6671	0.295354	0.74507	2.86054		0.086271	0.0418118	2.26193	0.688169	0		4.45323	4.09212	2.97347	2.97391	0.273137		2.84648	1.29384	1.91827	0.895127	1.39365		1.26707	0
1:00:20-1:00:30	3.67697	5.35819	4.71798	4.51635	2.69781		0.770815	0.242472		4.12461	0	0	1.09364	3.94004		3.97401	3.31607	3.01014	4.31884	4.18208		5.7342	2.39722	4.357	1.99371	0.40235	1.98417	3.68258		0.609801	0.480832	1.48055	0.666114	0		4.05871	3.01205	1.95183	2.1011	1.45573		3.77563	1.89016	2.68602	0	0.0662498		0.0204288	0
1:00:30-1:00:40	2.91833	5.47651	4.10127	3.7695	1.88857		0.806961	0.24557		5.21803	0	0	0.182262	5.54496		3.90696	3.6866	3.66485	4.51637	5.86416		0.462139	1.54615	4.74319	2.06865	0.292966	3.1738	1.89454		2.20095	0.518018	4.09055	0.913315	0		4.20169	3.29798	2.56016	3.27661	3.12412		3.40752	2.22522	1.42933	0.0668254	0.29433		0	0
1:00:40-1:00:50	4.81244	4.65717	3.61509	4.28655	1.75456		0.697415	1.27004		1.53767	0	0	0.048908	4.56583		4.05333	3.87917	3.68697	4.23637	3.83043		0	3.10241	0.966842	0.926358	0.997523	2.07733	0.264811		2.01872	0.150363	2.54989	1.44142	0		3.28912	2.58064	2.4061	2.77723	3.21126		2.79893	1.28533	1.7093	0.127109	2.25522		0.0404512	0
1:00:50-1:01:00	2.67987	4.43116	3.73971	3.08895	2.9065		1.67662	0.357968		1.25626	0	0.0514119	0	4.70887		2.81036	2.27996	3.981	3.21656	4.89568		0.293906	2.35891	0.362363	1.60429	1.50959	2.50104	1.05885		2.75056	0.337367	2.53939	0.846106	0		4.30071	3.07325	2.04839	2.88604	3.59891		2.78842	2.1642	1.80931	0	0.75353		0	0
1:01:00-1:01:10	3.77949	4.59517	2.65066	3.00803	2.55304		0.0204437	0.430398		0.92781	0.192524	0	0	2.37347		1.51137	2.21543	3.03139	0.472441	3.82402		0.144756	0.236617	0.132762	1.50402	0.970468	1.2153	0.0203172		1.46415	0.272776	0.910283	0.736739	0		3.226	1.73962	1.66792	2.35716	2.45457		2.77363	0.628764	1.82973	0	1.12723		0	0
1:01:10-1:01:20	3.56297	5.03909	3.04197	3.06566	2.83553		0	0.754492		1.18528	0	0.762906	0.0277421	1.68347		2.38592	3.07763	3.63433	2.83049	4.06044		2.21081	0.639086	0.274539	1.61025	0.496293	1.79814	0		2.11459	1.56066	0.769703	3.24452	0		3.55482	3.87733	4.10518	1.95339	2.38273		3.35641	2.37863	2.60966	0.100706	3.32372		0	0
1:01:20-1:01:30	3.35156	4.38354	3.57614	2.65255	2.84595		0.680945	0.712902		0.137164	0	0.220677	0.0719898	1.38061		2.50802	3.19264	2.83499	3.18014	4.83565		0.896097	2.19782	1.02759	2.21079	0.362627	1.80679	0.480827		1.84163	1.10975	1.50522	3.41675	0		3.01018	3.02719	2.48229	3.42429	2.0903		2.90659	0.661867	1.541	0	8.0357		0	0
1:01:30-1:01:40	2.91652	4.31593	4.43751	2.73137	2.49806		0.208529	0.350987		0.189811	0	0.129165	2.73663	1.45923		2.38165	3.70606	2.54006	2.4137	6.06069		0.0207525	0.805846	1.56537	1.68966	1.16886	1.85113	0.162846		2.45255	0.854344	0.96138	0.91415	1.19003		2.63196	2.58714	2.52909	2.45213	1.96713		2.51564	0.721728	1.23147	0	2.32191		0	0
1:01:40-1:01:50	3.44953	4.22274	4.4637	2.84378	2.83044		1.67277	0.303534		0.408285	0.0217853	0	1.59451	1.81792		2.19665	3.03733	3.53934	5.56904	2.94133		1.5644	0.302345	1.23994	2.49155	0.385152	1.37986	0.290582		0.854096	0.903716	0.823389	0.611753	0.0678942		2.71893	2.72673	2.40804	2.27597	2.34503		2.50584	2.35291	1.7058	0	4.034		0	0
1:01:50-1:02:00	3.63808	3.50893	4.51754	3.3473	2.81223		2.07207	0.660224		0.90356	0.0633784	0	1.48183	1.49821		2.70262	3.38245	3.14916	4.98117	5.81747		0.0223968	0.183554	1.38558	2.67014	0.313436	2.06403	0.216544		2.45467	0.907788	1.9712	1.0533	0.18701		4.34136	3.01049	2.44457	1.99212	2.97075		3.48634	3.16827	1.87982	0	1.27503		1.29919	0
1:02:00-1:02:10	2.37659	3.38484	4.33688	4.03163	3.35666		0.87931	0.143445		1.31309	0	0	0.188433	1.39153		2.93014	2.36877	3.25959	2.89192	4.22507		1.52453	0.0943211	2.56832	1.67166	0.651328	1.7725	0.273434		1.8796	0.38736	1.49874	1.92361	0.385669		4.8007	3.48278	1.75499	5.70078	2.80182		2.25663	0.485067	1.36791	0	0.812257		0.571055	0
1:02:10-1:02:20	3.3183	3.23575	5.21577	3.54354	3.44089		0.480345	0.454311		1.68554	0	0.140309	0.254529	2.18196		2.85488	3.7688	1.88599	2.32913	4.47965		5.07318	0.0425323	1.20851	1.64015	0.280933	0.128665	0.0481282		0.400169	1.0794	1.43997	0.736273	0.612401		2.74411	1.05716	2.30561	3.59247	3.73296		1.49308	1.76594	2.08532	0	0.270559		0	0
1:02:20-1:02:30	4.22106	3.49355	3.85927	3.86214	3.56		1.06184	0.224367		0.903305	0.0202858	0	0.169626	1.80664		3.13091	2.84867	3.52264	3.51064	4.84785		0.406567	0.673196	2.3564	2.64192	0.0450753	1.85956	0		1.52004	0.487371	1.71576	2.55936	0.0437914		2.68946	1.95001	1.84789	4.58557	3.21144		2.60344	5.37507	1.82297	0	0.370493		0.0416868	0
1:02:30-1:02:40	3.33158	2.87558	4.21258	2.61445	3.16006		0.633932	0.0764552		0.80522	0.061989	0	0	2.65075		2.91548	2.1067	3.27457	3.32776	3.2981		0.658942	0.351971	2.00533	1.3374	0.0973429	3.21817	0		0.317648	0.665593	1.47621	0.395231	1.11507		1.78331	1.9114	2.38146	2.39403	3.34218		2.36287	1.09317	1.7441	0	2.51601		0.187685	0
1:02:40-1:02:50	2.95921	4.00641	4.04224	2.62218	2.946		1.08198	0		0.850576	0	0	0	2.29584		2.6698	2.78467	3.44926	1.33115	2.34875		5.12495	0.177591	2.19881	1.82576	0.248661	1.64555	0		1.165	1.06726	0.23517	0.0394545	0.383637		4.78638	2.33391	2.62888	2.79003	3.38673		1.76	0.72607	2.23232	0.0207631	1.88505		0	0
1:02:50-1:03:00	3.1141	3.40765	4.04545	2.76721	2.86676		0.479074	0		0.485192	0	0	0.0475201	1.95518		3.008	2.34224	3.62729	1.36075	1.48709		2.04644	0.185316	2.73359	0.199118	0.951483	2.11326	0		1.48359	0.905096	0.98078	0.512007	0.222063		2.42246	2.79746	1.69837	2.6356	2.32346		1.95163	2.09308	1.34218	0	0.199246		0	0
1:03:00-1:03:10	2.98333	3.71366	3.64246	2.62711	2.89635		0	0.0839973		0.105106	0.0420307	0	0.885494	4.35919		2.66525	2.83044	3.61285	1.86768	0.936927		0.950794	0.117194	1.45531	1.57417	1.0756	1.3878	0		1.48043	0.0980673	0.878247	0	0.0888659		2.22357	3.08449	1.95586	3.07191	3.25952		1.76428	1.3423	0.372864	0	0.11032		0.0472183	3.46065
1:03:10-1:03:20	7.86779	3.62342	3.78972	2.18409	1.55768		0.15224	0.132028		1.13892	0.0671645	0	0.045276	2.27264		2.23373	2.97864	3.03545	0	0.578032		0.0436014	0.303313	0.545378	0.195566	0.92065	1.08962	0		1.30368	0	1.07717	0	0.104689		3.18054	2.00544	2.0204	2.46636	3.46438		2.87105	1.27951	2.12271	0	0.020253		0.0408748	1.26194
1:03:20-1:03:30	2.2308	3.74555	2.98626	2.23459	1.42255		0.128786	0.117407		1.47503	0.158852	0	0.045032	3.16924		1.76735	2.48402	2.22472	1.66487	0.862192		0	0.371241	1.59315	1.17293	0.495546	1.07998	1.16265		1.55143	0	1.68469	0.134811	0		1.71016	3.87429	1.51465	3.16813	2.23374		1.76405	5.03283	1.26594	0	0.0421498		0.0413583	3.05614
1:03:30-1:03:40	3.4212	4.02337	3.25644	2.37856	2.11162		0.143366	0.162597		1.86556	0	0	0.567797	1.01694		1.71392	3.32696	2.83322	2.52256	2.912		0	1.63338	1.27453	0.749538	0.38587	1.77688	0		1.26708	0	0.754582	0.42304	0		2.4019	2.39713	1.73979	2.66236	2.53304		2.73695	0.183152	1.50248	0	0.177814		0	0
1:03:40-1:03:50	4.01277	2.37253	3.48241	2.96546	2.3645		0.715947	0.213952		2.43904	0	0	0.128651	3.66211		1.98714	2.7763	1.08085	4.20914	4.42971		2.35726	1.3314	1.88172	0.939313	0.743788	2.23797	0		0.0437741	0	0.444862	0.0203509	0.0470418		2.00263	2.07498	2.1047	4.25575	3.64934		2.4468	0.621223	0.832514	0	0.393634		0	0.286834
1:03:50-1:04:00	3.59659	2.47892	3.78903	2.36145	2.60016		0.0208325	2.07994		3.83047	0	1.09355	0.317349	1.93547		2.19023	3.3142	0.500459	2.21624	3.69215		2.99789	0.510731	1.97582	1.11195	0.134254	1.38116	0.0442375		0	0	0.462471	0	1.01732		2.55372	1.99316	1.24032	3.04505	2.85157		2.01345	1.30881	0.585637	0	0.814524		0	0.106025
1:04:00-1:04:10	5.2677	2.53975	3.14364	1.98648	3.10474		0	0.316282		3.73176	0.0824103	1.29062	0.236558	2.03592		2.78876	2.26245	0.247981	0.813923	2.75651		2.07629	0.499615	2.28681	0.661014	2.54408	1.57674	0		0	0	0.345584	0.31109	0.175014		2.5839	1.96556	1.60459	1.61762	2.86254		1.11511	2.16533	0.888401	0	2.53952		0	0.108318
1:04:10-1:04:20	3.9529	3.68702	3.30794	2.3685	2.56043		0.0850161	0.310606		2.5556	0.408797	2.55731	0.861985	1.12184		2.29991	2.31674	0.295034	0	1.25344		3.09412	0.215007	1.89522	0.0427633	2.89552	1.96116	0		0	0	0.0206432	0.711818	0.0873309		3.06642	2.22989	1.69882	1.97462	2.03966		1.19686	0.823287	1.13532	0	3.64217		0	0.0869464
1:04:20-1:04:30	7.23434	4.61918	3.45277	2.71886	2.15812		0.194994	0.358284		4.72752	0.453545	1.29024	0	0.412567		1.56482	2.89725	0.269006	0.106148	1.3253		1.11662	0.594845	2.22923	1.30678	1.33749	1.65913	2.92317		0	0	0	0.471335	0.154543		2.67467	1.531	1.74085	2.6819	1.92145		0.863598	3.88957	0.512957	0	1.8191		0	0
1:04:30-1:04:40	5.89989	3.71536	3.6484	2.85553	1.92247		0.185283	0.442983		3.70993	0.163062	1.6786	0.642866	1.16567		3.06493	2.73681	0.181348	1.5819	1.28104		0.119079	0.140904	2.72068	0.15735	3.94735	1.57566	2.68182		0.0435844	0	0.47238	0	0.192121		2.10475	1.39302	1.8982	2.15931	2.03296		1.06428	0.486281	0.504714	0	0		0.642975	0.0855307
1:04:40-1:04:50	2.90235	3.31933	3.72968	2.25633	1.8463		0.204112	0.571368		1.27307	0.346036	0.908662	0.608997	1.10742		2.62262	1.08426	0.0904075	1.87994	1.28859		2.61493	1.64225	2.36116	0.519678	1.28162	1.03339	1.15817		0.226812	0.7019	0.132354	0	0.196865		2.85688	1.98516	1.44931	2.31072	2.19176		0.430342	1.84129	0.796472	0	0.0406591		0.0208567	0.241302
1:04:50-1:05:00	3.88491	9.59991	2.53559	2.18556	0.958345		0	0.265655		0.0643887	0	0.859703	0	2.37445		2.61536	2.08556	0.605455	0.25645	1.60789		1.43877	0.319559	1.96548	0.337109	1.79645	1.33535	0.150724		0.0905004	0.0206357	1.30121	0.571384	0.0906708		2.77299	1.39199	1.70587	3.59892	2.76832		0.77923	1.52359	0.219853	0	0.042727		0.0206128	0.0931669
1:05:00-1:05:10	6.42351	3.12707	2.93925	2.63055	1.51949		0	2.26678		2.37641	0	0.526052	0	1.08353		2.10597	2.73854	0.268073	0.471394	1.99668		1.27888	0.049327	1.82877	1.0924	3.54952	1.52151	0.285608		0	0	1.0096	0.0429082	0		2.27834	1.79478	1.85954	3.61061	2.25751		0.491679	1.74439	0.0418076	0	0.223736		0.172498	0
1:05:10-1:05:20	3.54054	2.95805	2.61092	2.50034	1.98035		0	0.0448399		1.49119	0	0.706485	0	0.424456		2.42967	1.77423	0.149588	1.30344	1.80692		0.887772	0	1.9443	0.411918	0.684819	2.36457	0		0	0	0.556517	0.203209	0		2.5723	1.29322	1.6297	2.3004	2.65068		0.917048	0.650296	0	0	0.0895789		0.535289	2.11698
1:05:20-1:05:30	3.33012	2.47343	3.13271	2.41107	1.6489		0	0.372389		0.408446	0	0.620301	0.041428	1.66861		3.32422	1.32738	0	1.94004	1.52817		0.150224	0.236863	1.54961	0.306739	0	2.14123	0.135786		0.248863	0	0.569893	0.0425777	0.0453402		1.73588	0.643131	2.40872	2.38257	1.97132		0.513259	3.86541	0	0	0.0933359		0.703511	1.12256
1:05:30-1:05:40	3.45561	3.47792	2.75327	2.46915	1.25537		0.448722	0.602334		1.29686	0	0.325408	0	2.74798		2.21544	2.10512	0.108245	1.51908	1.26375		3.30631	0.0215104	1.49081	1.24476	0	1.15998	0.0918435		0.190425	0	0.0565735	0.283559	0.0555281		1.81152	1.50248	1.66169	2.97028	2.38402		0.413142	1.05861	0	0.020555	0.0617763		0.619898	0
1:05:40-1:05:50	2.84092	16.6424	2.86098	4.19781	1.02758		0.421347	0.410051		0.695846	1.02181	0.468735	0	1.44643		2.2004	1.50226	0.894422	0.938999	1.33005		0.279493	0	1.81973	0.117411	0	0.863292	0		1.70488	0	0.421977	0.31024	0.635184		1.68501	0.985306	1.05647	1.2857	1.8021		0.324822	0.562806	0	0	0.355734		0.440344	0
1:05:50-1:06:00	3.54938	3.66666	2.61422	2.3776	0.865597		0.331859	0.136418		0.548777	4.54933	0.654044	0.0431978	1.94617		2.08665	2.12088	0.650081	0.197191	1.18849		3.62884	0	2.15446	0.188586	0	1.86478	0.0476108		1.3799	0	0.51907	0.143435	0.0215789		1.71148	1.87803	0.491778	1.44211	1.99066		0.173974	0.872637	0.318551	0	0.625902		0.142951	0
1:06:00-1:06:10	3.98366	6.19995	2.4126	2.46598	2.38028		0.27224	2.80517		0.578102	5.33898	0.645566	0.0894761	1.55229		3.51339	1.62221	0.255533	0.425245	0.591278		0.927334	0.573927	2.40863	1.06078	1.09106	0.474249	0.165209		0.0450514	0	0.467163	0	0		2.6182	1.75968	0.742837	1.76797	2.01552		0.435745	0.648694	0.373721	0	0.379122		0.469839	0
1:06:10-1:06:20	6.68906	3.28175	1.92414	2.28194	1.26542		2.07868	0.71737		3.14046	0.0933924	0.432447	0	2.19048		3.15334	1.83091	0.0646038	0.310718	1.66334		0.132224	0.597661	2.16771	0	0.134112	0.867287	0		0.75467	0	0.173694	0.360154	0		1.96923	1.41746	0.680938	3.36031	2.64804		0.706097	0.466276	0.138537	0	0.570816		0.282273	0
1:06:20-1:06:30	3.70434	3.42187	2.04002	2.95144	1.95488		0.570827	0.715046		4.40716	0.22936	0.235339	0	0.306585		2.82013	2.01821	0	2.9022	1.08415		0	0.158027	4.07807	0.897433	1.6144	0.961119	0		0.593209	0	0.199231	1.95132	0		2.19395	1.8161	0.268572	2.11386	2.30104		0.288887	1.77297	0.0427695	0	0.293504		0.163282	0
1:06:30-1:06:40	7.92756	2.78673	1.99457	2.61349	1.4105		0.0840744	2.62519		2.81422	0	0.345014	0	0		2.874	2.84292	0.594155	3.67807	1.44344		3.68175	0.128883	1.86817	0.367835	0.70503	0.395655	0		1.585	0	0.272075	0.791238	0		1.37736	0.520968	0.231672	2.65912	0.724925		0.951149	1.12492	0.0854132	0	0.0660703		0.220367	0
1:06:40-1:06:50	3.45079	2.65638	0.832886	3.29224	1.22436		0.138987	0.204461		0.22062	0	0.40592	0	0		1.94079	1.17486	0.932948	1.06542	0.166103		1.48338	0.0480782	1.30879	0.662006	1.54938	0.0753076	0.0517782		1.14293	0	0.103908	1.79591	0		0.738527	1.32233	0.196112	2.65312	1.07623		0.740264	0.677932	0.042248	0	0		0.397199	0
1:06:50-1:07:00	4.37171	3.11963	0.391735	1.83592	1.59067		0.0440419	0.373398		1.3867	0	0.464634	3.88852	0		0.223053	1.67291	0.284592	2.58984	0.293617		1.53616	0.681499	1.07606	1.58966	1.22868	0	0.0457166		1.09967	0	0	1.17422	0		0.323504	1.52171	0.0223065	2.45126	0.496363		0.647565	0.689972	0.179365	0	0.202773		0.377506	0
1:07:00-1:07:10	2.26574	11.7047	0.836576	3.01853	1.85574		0	1.08953		5.09942	0	0.0203318	4.79721	0.350691		1.64909	1.8788	0.394256	1.78535	0.668114		1.77956	0.705637	2.24827	0.5994	2.8734	0.221571	0		0.826528	0	0	0.0415956	0		2.45908	0.973946	0.24206	9.77493	0.938527		0.470678	0.886731	0.0425772	0	0.112119		1.651	0
1:07:10-1:07:20	3.09415	3.66266	0.941406	2.23317	1.58573		0.0451425	1.49429		2.8717	0	0	4.66145	0.25345		2.1373	1.6232	0.0802506	0.137963	0.187488		2.40929	0.502234	2.3774	0.968662	0.207189	0.862099	0		0	0	0.132811	0	0		2.7667	0.837817	0.198122	0.947116	1.20966		0.783221	2.22979	0	0	0.0418835		0.525694	0
1:07:20-1:07:30	2.83203	5.51062	1.36079	2.33444	1.34358		0.129185	1.39307		3.47539	0	0	0.844226	0.773937		1.99682	1.36003	0.190389	2.83465	0.432245		0.4314	0.468304	2.45951	4.32207	0.182715	0.40593	0		0	0	0	0.190869	0		0.803294	1.39448	0.110324	1.55421	1.52741		0.858315	0.370205	0.0205572	0	0.594067		0.248021	0
1:07:30-1:07:40	6.074	43.1598	1.63016	3.27934	1.19438		0	0.877677		4.03318	0	0	0.658239	5.29862		2.34844	3.04178	0.40346	2.46694	0.311548		0.333441	0.3442	1.19403	2.26919	0.0893588	0.170793	0		0	0	0.0910212	0.0436967	0.0208634		1.92948	1.82641	0.176202	1.90705	1.81102		0.490501	0.178872	0.154102	0	0.345114		0.252941	0
1:07:40-1:07:50	3.75696	2.45249	1.69199	2.05584	1.3394		0.0862983	0.348107		3.30305	0.991956	0.0902061	1.77812	3.30929		2.92462	2.32398	0.303096	2.40644	0.0215855		0.0418862	0.304613	1.1072	0.574436	3.16297	0	0.0454745		0	0	1.1994	0.0450399	0.0203415		2.57876	0.664299	0.0830643	2.88822	0.866494		1.10361	2.34902	0.0417764	0	0.284826		0.262082	0
1:07:50-1:08:00	4.29579	19.8153	1.84051	2.00968	0.852182		0.0423347	0.886338		2.37445	0.088529	0.193899	1.44384	3.53711		2.45056	2.26964	0.552738	0.39643	0.113934		0	0.636386	1.22086	1.14197	4.45057	0	0		0.861002	0	0	0	0		2.4659	2.13073	0.0411846	0.500425	0.437439		0.621721	0.712176	0.0622921	0	0.185863		0.575394	0
1:08:00-1:08:10	3.41686	1.43394	1.05256	2.25286	1.67984		0.0891037	0.54967		0.505581	1.21053	0	3.30287	5.41343		2.84689	1.63009	0.757814	2.27781	0.316652		4.88743	0.421717	0.97197	0	3.26903	0	0		0.56759	0	1.12797	0	0		2.63156	1.00906	0	4.41472	0.939545		0.819074	0.533221	0.110186	0	0.33704		0.661209	0
1:08:10-1:08:20	4.01138	0.81101	0.473816	2.04628	0.430051		0.0640795	0.149302		0.505604	4.29957	0	0.698035	4.32265		3.2879	2.24855	0	4.04124	0.280431		3.53601	0.460469	1.18577	0	4.08009	0.155474	0		1.2712	0.0443583	0.447437	0	0		2.95838	1.18578	0.0437777	6.02956	0.104301		0.7031	1.42057	0.991104	0	0.356999		0.138811	0
1:08:20-1:08:30	4.75633	0.504051	2.54197	2.0572	0.0647215		0.11005	0.0925303		0.198958	2.30917	0	0.0622026	2.32892		1.57383	1.38706	0.209381	3.20332	0.28884		3.56583	0.320491	0.986894	0	2.47921	0	0		1.55445	0	0.537177	0.956945	0		1.88184	1.31879	0	2.67486	1.40063		0.245535	0.432538	0.362006	0	0.0232743		0	0
1:08:30-1:08:40	2.99295	1.92701	0.593598	2.14746	0.171971		0	0		0.187923	0.297947	0.0215722	0	5.26152		1.58363	1.40488	0.878863	2.50063	0.196684		3.12297	0.123854	2.87691	0.0411174	3.14746	0	0		0.884616	0	0.106976	0.178631	0		2.43679	1.66351	0.0401774	4.30206	0.606052		0.365257	0.206908	0.190002	0	0.28105		0.0574978	0
1:08:40-1:08:50	3.09524	2.28325	1.32874	2.05654	0.514313		0.0476088	0		0.0425077	0.379618	0.0230879	0.0202992	3.63186		2.19008	1.7811	0.333128	4.43745	0.175628		3.9388	0.593506	3.67125	1.34555	3.24287	0	0		0.544619	0	0.162334	0.065633	0		1.1716	0.579634	0	3.17193	1.03094		0.958953	0.157607	0.0869855	0	0.477762		0.161079	0
1:08:50-1:09:00	3.80916	2.08865	1.43153	2.4222	0.448391		0	0.0446719		0.137707	0.409501	0.0209615	0	1.82799		1.215	0.971083	0.531871	0.696501	0.288208		2.94281	0.299689	0.561095	0.45308	0.769678	0	0.52486		0.46693	0	0.502008	0.46278	0		1.0129	1.39686	0	4.80037	1.18249		1.372	0.759873	0.0440362	0	0.261536		0.0512521	0
1:09:00-1:09:10	4.09093	2.05599	1.94743	2.16176	0.520873		0	0.127044		0	0.0832558	0.0600715	0.0220409	2.19414		0.504503	2.00051	0.4877	0.31947	0.166459		4.48407	0.363013	3.38094	1.4059	0.678171	1.21859	0		1.14923	0	0.738108	0.952689	0.0209431		1.10079	1.08813	0	2.96314	1.13465		0.282206	1.13741	0.0211786	0	0.197731		0.0331166	0
1:09:10-1:09:20	5.18332	1.80486	1.36496	2.15356	0.200671		0.174908	0.207166		0.0633164	0.287193	0	0	4.29682		1.47906	1.6812	0.583097	0.158421	0.361348		4.00071	0.384392	2.93798	1.11945	0.46231	0.223112	0		0.941434	0	0.474991	0	0		1.26839	1.49154	0.0850369	3.37214	1.15084		0.0848513	0.390635	0.0212325	0	0.509383		0.0508835	2.86453
1:09:20-1:09:30	3.61716	0.758149	0.798092	2.32813	0.137454		0	0.491676		0.111085	0.0744219	0	0	4.25732		3.18719	2.70455	0.904935	0	0.0928984		4.43669	0	2.9655	0.447265	0.702717	0.217567	0		2.05522	0	0	0	0		1.14521	1.55434	0	3.24686	1.93776		0	0.0491079	0	0	0.186136		0	2.28868
1:09:30-1:09:40	2.25946	1.08007	0.298588	2.34832	0.240932		0	0.345464		0.0878108	0.0419983	0.0522194	0	3.60124		0.16322	1.1959	0.594621	0	0.0452322		2.13891	0	3.33848	0.84052	1.05157	0.0494802	0		0.965905	0	1.10859	0	0		3.71166	0.999871	0	3.7627	1.91048		0.0201643	0.49295	0	1.59138	0.0213437		0	0.0662634
1:09:40-1:09:50	4.83217	0.961376	0.485916	1.90678	0.179357		0.050876	4.3825		0	0	0	0	3.48718		0.930851	1.09115	0.707849	1.52473	0.0446747		2.32677	0.292578	0.171609	0.223932	4.17339	0.05834	0		0.698713	0	0.137244	0	0.0859602		1.91144	0.0209117	0	3.2249	0.749217		0	0.243609	0	1.80346	0.225464		0	0
1:09:50-1:10:00	3.14999	0.237166	0.809801	1.76035	0.208472		0	2.11349		0.166463	0.536223	0.0200452	0	4.72466		0.988609	1.71169	1.09156	3.5707	0		1.74707	0.420501	0.270776	0.257089	2.37563	0.198761	0			0	0	0	0.0408653		1.37571	0.250768	0	3.78148	0.4499		2.17924	0.484861	0	0.357627	0.644811		0.30337	0
[truncated: 2 more columns]

## Sheet: ACF DMSO
	A1-n1			A7-n1			B5-n1			C3-n1			D7-n1			C6-n2			D4-n2			E2-n2			E8-n2			F6-n2			A1-n3			A4-n3			B5-n3			B8-n3			F6-n3
Lag	ACF	SEM	Lag	ACF	SEM	Lag	ACF	SEM	Lag	ACF	SEM	Lag	ACF	SEM	Lag	ACF	SEM	Lag	ACF	SEM	Lag	ACF	SEM	Lag	ACF	SEM	Lag	ACF	SEM	Lag	ACF	SEM	Lag	ACF	SEM	Lag	ACF	SEM	Lag	ACF	SEM	Lag	ACF	SEM
1	0.67965	0.0527	1	0.1019	0.0527	1	0.85026	0.0527	1	0.68974	0.0527	1	0.71601	0.0527	1	0.83436	0.0527	1	0.75731	0.0527	1	0.85016	0.0527	1	0.5919	0.0527	1	0.5841	0.0527	1	0.50181	0.0527	1	0.55603	0.0527	1	0.80548	0.0527	1	0.34838	0.0527	1	0.57818	0.0527
2	0.63801	0.0731	2	0.23048	0.05325	2	0.82132	0.08243	2	0.63932	0.07363	2	0.63601	0.07501	2	0.77384	0.08152	2	0.70729	0.07723	2	0.80636	0.08242	2	0.48485	0.06873	2	0.51224	0.06836	2	0.39836	0.06463	2	0.54259	0.06705	2	0.76142	0.07989	2	0.33238	0.05875	2	0.37259	0.06808
3	0.61534	0.08721	3	0.17623	0.05595	3	0.77595	0.10267	3	0.58773	0.0877	3	0.6238	0.08873	3	0.73791	0.09986	3	0.6874	0.09351	3	0.76119	0.10201	3	0.47187	0.07765	3	0.55496	0.0783	3	0.35215	0.07112	3	0.48392	0.0783	3	0.73375	0.098	3	0.29557	0.06376	3	0.33886	0.07353
4	0.58511	0.09853	4	0.0485	0.05747	4	0.74103	0.11784	4	0.56802	0.09803	4	0.58732	0.10018	4	0.69197	0.11401	4	0.6485	0.10662	4	0.73037	0.11672	4	0.40163	0.08525	4	0.53309	0.08855	4	0.33677	0.07581	4	0.49046	0.08621	4	0.69775	0.11222	4	0.25276	0.06746	4	0.31826	0.07774
5	0.55866	0.10775	5	0.0735	0.05759	5	0.71469	0.13014	5	0.50211	0.10678	5	0.55592	0.10932	5	0.64482	0.12513	5	0.58013	0.11707	5	0.70459	0.12879	5	0.36224	0.09035	5	0.48096	0.09706	5	0.37016	0.07986	5	0.48202	0.09364	5	0.65143	0.12369	5	0.23211	0.07004	5	0.25993	0.08128
6	0.54774	0.11552	6	0.05179	0.05785	6	0.67975	0.14062	6	0.48723	0.11315	6	0.5562	0.11691	6	0.62333	0.13404	6	0.56868	0.1248	6	0.66158	0.13909	6	0.3452	0.0943	6	0.45576	0.10347	6	0.31909	0.08449	6	0.4299	0.1003	6	0.63206	0.13288	6	0.21017	0.07215	6	0.2461	0.08356
7	0.52001	0.12252	7	0.05002	0.05798	7	0.64191	0.14947	7	0.48854	0.11884	7	0.4957	0.12404	7	0.6147	0.14187	7	0.53543	0.1318	7	0.62979	0.14757	7	0.32537	0.09775	7	0.53267	0.1089	7	0.33752	0.08777	7	0.393	0.10529	7	0.60787	0.14098	7	0.27171	0.07383	7	0.23989	0.08555
8	0.52989	0.12851	8	0.09862	0.05809	8	0.61661	0.15694	8	0.49591	0.12429	8	0.477	0.12943	8	0.5768	0.14908	8	0.49268	0.13771	8	0.59194	0.15486	8	0.29418	0.10071	8	0.47961	0.11591	8	0.29975	0.09131	8	0.42935	0.10929	8	0.55637	0.14808	8	0.24622	0.07656	8	0.21271	0.0874
9	0.49535	0.13444	9	0.18345	0.05856	9	0.58314	0.16353	9	0.47482	0.12967	9	0.47749	0.13422	9	0.54813	0.15516	9	0.492	0.14252	9	0.55823	0.16102	9	0.31516	0.10307	9	0.44325	0.1213	9	0.33281	0.094	9	0.38696	0.11388	9	0.52736	0.15378	9	0.2523	0.07873	9	0.19903	0.08882
10	0.45518	0.13942	10	0.0544	0.06013	10	0.54988	0.16921	10	0.41346	0.13441	10	0.4239	0.13886	10	0.55632	0.16044	10	0.49349	0.14716	10	0.51432	0.16631	10	0.32773	0.10571	10	0.41425	0.12572	10	0.28031	0.09722	10	0.38643	0.11747	10	0.50168	0.15872	10	0.23273	0.08094	10	0.19129	0.09005
11	0.44782	0.14349	11	0.14163	0.06027	11	0.51811	0.1741	11	0.4007	0.1379	11	0.38605	0.14241	11	0.53044	0.16572	11	0.45267	0.15169	11	0.47789	0.17067	11	0.31954	0.1085	11	0.39136	0.12946	11	0.23999	0.09944	11	0.33208	0.12095	11	0.49123	0.16307	11	0.21209	0.08278	11	0.15873	0.09118
12	0.42712	0.14732	12	0.06129	0.06119	12	0.46789	0.17834	12	0.40224	0.1411	12	0.36152	0.14529	12	0.48656	0.17037	12	0.42929	0.1554	12	0.45577	0.17435	12	0.24664	0.11108	12	0.3659	0.1327	12	0.27228	0.10104	12	0.36355	0.12346	12	0.47793	0.16713	12	0.20376	0.08427	12	0.10529	0.09194
13	0.46606	0.15072	13	0.08475	0.06136	13	0.43797	0.18171	13	0.34636	0.14425	13	0.33036	0.14777	13	0.47507	0.17418	13	0.39809	0.15866	13	0.43616	0.17763	13	0.19929	0.11259	13	0.34075	0.13548	13	0.17129	0.10305	13	0.35951	0.1264	13	0.4597	0.17088	13	0.18716	0.08563	13	0.08098	0.09227
14	0.39527	0.15467	14	0.01239	0.06168	14	0.41142	0.18462	14	0.30958	0.14654	14	0.2871	0.1498	14	0.41166	0.17775	14	0.3641	0.16141	14	0.39072	0.18058	14	0.14509	0.11357	14	0.33832	0.13784	14	0.19154	0.10384	14	0.28928	0.12921	14	0.43882	0.17429	14	0.12947	0.08676	14	0.04981	0.09247
15	0.39113	0.15745	15	0.10161	0.06169	15	0.37743	0.18715	15	0.28372	0.14835	15	0.25074	0.15133	15	0.37392	0.18038	15	0.33678	0.16367	15	0.36982	0.18291	15	0.12474	0.11408	15	0.31173	0.14012	15	0.15295	0.10482	15	0.35928	0.13099	15	0.41163	0.17733	15	0.07549	0.0873	15	0.09503	0.09255
16	0.33077	0.16013	16	0.0901	0.06215	16	0.35367	0.18926	16	0.27888	0.14985	16	0.206	0.15248	16	0.35335	0.18252	16	0.31444	0.16559	16	0.33692	0.18498	16	0.08855	0.11446	16	0.32537	0.14204	16	0.17178	0.10544	16	0.30976	0.1337	16	0.38585	0.17996	16	0.07832	0.08748	16	0.1214	0.09282
17	0.317	0.16201	17	0.05262	0.06251	17	0.31733	0.19108	17	0.27897	0.15128	17	0.16142	0.15325	17	0.29862	0.18441	17	0.30758	0.16724	17	0.29868	0.18667	17	0.06953	0.11465	17	0.30476	0.14409	17	0.16636	0.10621	17	0.30912	0.13568	17	0.33986	0.18225	17	0.08467	0.08767	17	0.03974	0.09326
18	0.3113	0.16373	18	0.08971	0.06264	18	0.27805	0.19254	18	0.21122	0.1527	18	0.13861	0.15372	18	0.27551	0.18575	18	0.27197	0.1688	18	0.27319	0.188	18	0.09824	0.11477	18	0.24411	0.14587	18	0.16901	0.10693	18	0.22179	0.13762	18	0.32931	0.184	18	0.04269	0.0879	18	0.0044	0.0933
19	0.31773	0.16536	19	0.05491	0.06299	19	0.25177	0.19365	19	0.20268	0.15351	19	0.1204	0.15406	19	0.23995	0.18688	19	0.26303	0.17002	19	0.22832	0.1891	19	0.05782	0.115	19	0.22639	0.147	19	0.17855	0.10767	19	0.23356	0.13861	19	0.30052	0.18563	19	0.12154	0.08796	19	-0.01472	0.0933
20	0.3018	0.16705	20	0.03976	0.06313	20	0.20752	0.19456	20	0.17317	0.15425	20	0.10077	0.15433	20	0.22198	0.18773	20	0.22247	0.17114	20	0.19501	0.18986	20	0.057	0.11508	20	0.24035	0.14797	20	0.13066	0.10849	20	0.22579	0.1397	20	0.24676	0.18697	20	0.06398	0.08842	20	-0.06633	0.09331
21	0.25295	0.16856	21	0.07727	0.06319	21	0.17267	0.19517	21	0.14633	0.15479	21	0.07833	0.15451	21	0.19131	0.18846	21	0.22391	0.17194	21	0.15572	0.19042	21	0.03419	0.11516	21	0.2127	0.14905	21	0.12055	0.10893	21	0.22049	0.14071	21	0.22707	0.18788	21	0.06327	0.08855	21	-0.09559	0.09344
22	0.22564	0.16961	22	0.01243	0.06346	22	0.15086	0.1956	22	0.10833	0.15518	22	0.07237	0.15462	22	0.16926	0.189	22	0.18965	0.17275	22	0.11581	0.19077	22	0.02117	0.11519	22	0.14928	0.14989	22	0.1002	0.1093	22	0.14669	0.14167	22	0.21103	0.18864	22	0.05756	0.08867	22	-0.06104	0.09371
23	0.21205	0.17044	23	0.01333	0.06346	23	0.11628	0.19592	23	0.092	0.15539	23	0.05599	0.15471	23	0.15089	0.18942	23	0.17805	0.17333	23	0.0782	0.19096	23	0.0183	0.1152	23	0.18513	0.1503	23	0.11529	0.10955	23	0.17183	0.14209	23	0.189	0.18929	23	0.00441	0.08878	23	-0.12675	0.09382
24	0.15771	0.17117	24	0.07955	0.06347	24	0.07584	0.19611	24	0.07303	0.15554	24	0.0164	0.15477	24	0.13246	0.18975	24	0.14371	0.17384	24	0.05563	0.19105	24	0.01333	0.11521	24	0.17745	0.15093	24	0.07584	0.10989	24	0.14978	0.14267	24	0.15054	0.18982	24	-0.00361	0.08878	24	-0.21125	0.0943
25	0.15924	0.17157	25	0.02278	0.06375	25	0.05773	0.19619	25	0.08778	0.15563	25	-0.01149	0.15477	25	0.10029	0.19001	25	0.10285	0.17417	25	0.03183	0.1911	25	0.04485	0.11521	25	0.15563	0.15151	25	0.028	0.11003	25	0.11695	0.1431	25	0.14508	0.19015	25	0.01954	0.08878	25	-0.18421	0.0956
26	0.16616	0.17198	26	0.02697	0.06377	26	0.02917	0.19624	26	0.05757	0.15577	26	-0.03149	0.15478	26	0.08879	0.19016	26	0.08798	0.17433	26	0.00227	0.19111	26	0.02558	0.11526	26	0.12714	0.15195	26	0.06365	0.11005	26	0.06866	0.14337	26	0.13107	0.19045	26	0.00345	0.08879	26	-0.12775	0.09658
27	0.10407	0.17243	27	0.03966	0.0638	27	0.00152	0.19625	27	0.03239	0.15583	27	-0.04756	0.15479	27	0.05761	0.19027	27	0.04071	0.17446	27	-0.03679	0.19111	27	0.07008	0.11528	27	0.14602	0.15225	27	0.07703	0.11016	27	0.05418	0.14346	27	0.10512	0.19071	27	0.05014	0.08879	27	-0.1514	0.09705
28	0.10789	0.1726	28	0.03757	0.06387	28	-0.01352	0.19625	28	0.04188	0.15585	28	-0.03132	0.15483	28	0.04115	0.19032	28	0.04474	0.17448	28	-0.04776	0.19113	28	0.02607	0.11539	28	0.10574	0.15264	28	0.02506	0.11031	28	0.05047	0.14352	28	0.08713	0.19087	28	0.08646	0.08887	28	-0.13605	0.09771
29	0.04969	0.17279	29	0.0144	0.06393	29	-0.04056	0.19626	29	0.04144	0.15588	29	-0.06094	0.15485	29	0.01942	0.19034	29	0.01739	0.17452	29	-0.07425	0.19117	29	0.06839	0.11541	29	0.06475	0.15284	29	0.0192	0.11032	29	0.0231	0.14357	29	0.07545	0.19098	29	0.04546	0.0891	29	-0.12523	0.09823
30	0.02146	0.17283	30	-0.01693	0.06394	30	-0.07592	0.19628	30	0.03873	0.15591	30	-0.05981	0.15492	30	-0.01664	0.19035	30	-0.00972	0.17452	30	-0.09765	0.19125	30	0.05431	0.11552	30	0.03829	0.15292	30	0.03806	0.11033	30	-0.02395	0.14358	30	0.03224	0.19106	30	0.06661	0.08917	30	-0.1455	0.09867
31	0.01464	0.17284	31	-0.81205	0.06395	31	-0.07124	0.19636	31	-0.00824	0.15594	31	-0.04744	0.15498	31	-0.0278	0.19035	31	-0.04316	0.17452	31	-0.13613	0.19138	31	0.03962	0.11559	31	0.03233	0.15294	31	-0.00573	0.11037	31	-0.05528	0.14359	31	0.00434	0.19107	31	-0.06824	0.08931	31	-0.08491	0.09927
32	-0.01066	0.17284	32	-0.00403	0.06395	32	-0.10989	0.19643	32	-0.02586	0.15594	32	-0.0875	0.15502	32	-0.04382	0.19036	32	-0.05125	0.17455	32	-0.15837	0.19165	32	0.02225	0.11563	32	0.00241	0.15296	32	-0.0365	0.11037	32	-0.06813	0.14365	32	-0.02232	0.19107	32	-0.03825	0.08945	32	-0.07039	0.09947
33	-0.03046	0.17284	33	0.00182	0.06395	33	-0.11233	0.1966	33	-0.02149	0.15595	33	-0.14841	0.15516	33	-0.07641	0.19039	33	-0.07081	0.17459	33	-0.16966	0.19202	33	0.00412	0.11564	33	-0.05768	0.15296	33	-0.02743	0.1104	33	-0.0817	0.14374	33	-0.05972	0.19108	33	-0.06637	0.0895	33	-0.11643	0.09961
34	-0.05721	0.17286	34	0.00819	0.06395	34	-0.14453	0.19678	34	-0.03548	0.15596	34	-0.12963	0.15555	34	-0.08263	0.19048	34	-0.1158	0.17467	34	-0.20738	0.19243	34	0.02573	0.11564	34	-0.06081	0.15302	34	-0.06475	0.11042	34	-0.12132	0.14386	34	-0.07481	0.19113	34	-0.07552	0.08963	34	-0.09436	0.09999
35	-0.10347	0.17291	35	0.00243	0.06396	35	-0.18846	0.19708	35	-0.09793	0.15598	35	-0.15045	0.15585	35	-0.09788	0.19058	35	-0.14157	0.17489	35	-0.22896	0.19305	35	0.02085	0.11566	35	-0.09016	0.15309	35	-0.03602	0.11053	35	-0.12901	0.14415	35	-0.10553	0.19121	35	-0.0317	0.08981	35	-0.10091	0.10023
36	-0.1437	0.17308	36	-0.00223	0.06396	36	-0.21725	0.19758	36	-0.08627	0.15615	36	-0.17807	0.15626	36	-0.10966	0.19072	36	-0.19352	0.1752	36	-0.25693	0.1938	36	0.10517	0.11567	36	-0.07956	0.15324	36	-0.11165	0.11056	36	-0.12519	0.14447	36	-0.10745	0.19138	36	-0.05318	0.08984	36	-0.12282	0.10051
37	-0.16003	0.17341	37	0.02538	0.06396	37	-0.24247	0.19824	37	-0.09668	0.15628	37	-0.16997	0.15682	37	-0.13826	0.19089	37	-0.21483	0.1758	37	-0.26195	0.19475	37	0.11565	0.11593	37	-0.08669	0.15335	37	-0.14558	0.11087	37	-0.19303	0.14477	37	-0.14588	0.19154	37	-0.05115	0.08993	37	-0.14501	0.10093
38	-0.17629	0.17382	38	-0.01886	0.06399	38	-0.28236	0.19906	38	-0.11628	0.15645	38	-0.20564	0.15733	38	-0.18315	0.19117	38	-0.21471	0.17653	38	-0.28608	0.19572	38	0.14928	0.11625	38	-0.11004	0.15349	38	-0.08592	0.1114	38	-0.19878	0.14548	38	-0.18973	0.19185	38	-0.01536	0.09001	38	-0.11716	0.10151
39	-0.17343	0.17432	39	-0.01801	0.064	39	-0.29541	0.20017	39	-0.14215	0.15669	39	-0.22626	0.15808	39	-0.21571	0.19166	39	-0.24597	0.17725	39	-0.28849	0.19688	39	0.11344	0.11679	39	-0.13665	0.15371	39	-0.1071	0.11158	39	-0.2338	0.14624	39	-0.19421	0.19237	39	62.4927	0.09002	39	-0.09482	0.10188
40	-0.18275	0.1748	40	-0.01184	0.06401	40	-0.33946	0.20138	40	-0.1895	0.15705	40	-0.21412	0.15897	40	-0.2478	0.19233	40	-0.25916	0.17819	40	-0.3033	0.19805	40	0.10088	0.11709	40	-0.17049	0.15405	40	-0.12203	0.11187	40	-0.26367	0.14727	40	-0.22239	0.19292	40	-0.05674	0.09002	40	-0.0872	0.10213
41	-0.21047	0.17533	41	-78.8859	0.06402	41	-0.35992	0.20296	41	-0.23079	0.15768	41	-0.24515	0.15977	41	-0.27326	0.19321	41	-0.25836	0.17924	41	-0.31403	0.19934	41	0.11652	0.11733	41	-0.21859	0.15457	41	-0.1428	0.11224	41	-0.29064	0.14858	41	-0.21881	0.19363	41	-0.01556	0.09012	41	-0.0454	0.10233
42	-0.24964	0.17603	42	0.07213	0.06402	42	-0.38129	0.20473	42	-0.25052	0.15862	42	-0.2504	0.16081	42	-0.26164	0.19429	42	-0.24136	0.18027	42	-0.30516	0.20071	42	0.08732	0.11765	42	-0.18881	0.15543	42	-0.14397	0.11274	42	-0.25178	0.15015	42	-0.22252	0.19431	42	-0.01805	0.09012	42	-0.04758	0.10239
43	-0.26648	0.17701	43	0.02414	0.06425	43	-0.40211	0.20669	43	-0.24825	0.15971	43	-0.25956	0.16189	43	-0.28802	0.19526	43	-0.26248	0.18117	43	-0.31992	0.20199	43	0.02448	0.11783	43	-0.20064	0.15606	43	-0.13496	0.11325	43	-0.27162	0.15131	43	-0.22982	0.19502	43	-0.12207	0.09013	43	-0.09685	0.10245
44	-0.25376	0.17812	44	0.01899	0.06427	44	-0.41165	0.20885	44	-0.27202	0.16078	44	-0.29513	0.16304	44	-0.30366	0.19644	44	-0.30963	0.18222	44	-0.34356	0.2034	44	0.02374	0.11785	44	-0.22154	0.15678	44	-0.22571	0.1137	44	-0.26698	0.15266	44	-0.24762	0.19577	44	-0.11434	0.09059	44	-0.09237	0.1027
45	-0.24692	0.17912	45	0.00482	0.06429	45	-0.42366	0.21109	45	-0.23891	0.16205	45	-0.29496	0.16452	45	-0.32555	0.19774	45	-0.30471	0.18367	45	-0.36009	0.205	45	0.02227	0.11786	45	-0.21751	0.15764	45	-0.19704	0.11494	45	-0.32225	0.15395	45	-0.25136	0.19664	45	-0.13798	0.09099	45	-0.04708	0.10294
46	-0.26005	0.18007	46	-0.03372	0.06429	46	-0.45232	0.21344	46	-0.27348	0.16303	46	-0.30997	0.16598	46	-0.36077	0.19922	46	-0.33272	0.18507	46	-0.37159	0.20675	46	-0.00896	0.11787	46	-0.22979	0.15847	46	-0.21581	0.11587	46	-0.38164	0.15582	46	-0.27183	0.19753	46	-0.14584	0.09157	46	-0.06152	0.103
47	-0.27247	0.18111	47	-0.04672	0.06434	47	-0.44975	0.21609	47	-0.29259	0.1643	47	-0.32667	0.16758	47	-0.37886	0.20103	47	-0.36214	0.18673	47	-0.38229	0.2086	47	0.00694	0.11787	47	-0.21662	0.1594	47	-0.20658	0.11698	47	-0.36372	0.15839	47	-0.26574	0.19857	47	-0.0995	0.09221	47	0.0238	0.1031
48	-0.25885	0.18224	48	-0.07047	0.06443	48	-0.46397	0.21867	48	-0.33882	0.16574	48	-0.33653	0.16934	48	-0.39848	0.203	48	-0.39274	0.18867	48	-0.39187	0.21054	48	0.01505	0.11788	48	-0.22556	0.16021	48	-0.19291	0.11799	48	-0.34234	0.1607	48	-0.28845	0.19955	48	-0.12381	0.09251	48	0.11255	0.10311
49	-0.24551	0.18326	49	-0.05774	0.06465	49	-0.47662	0.22139	49	-0.37312	0.16765	49	-0.34803	0.17119	49	-0.42423	0.20516	49	-0.41112	0.19093	49	-0.40853	0.21255	49	0.0088	0.11788	49	-0.24398	0.16109	49	-0.23806	0.11886	49	-0.3855	0.16271	49	-0.2993	0.20071	49	-0.06046	0.09297	49	0.14333	0.10345
50	-0.28674	0.18417	50	-0.015	0.06479	50	-0.47233	0.22422	50	-0.38814	0.16994	50	-0.33866	0.17315	50	-0.44992	0.20759	50	-0.4361	0.19337	50	-0.4084	0.21472	50	-0.03241	0.11788	50	-0.23315	0.16212	50	-0.27679	0.12018	50	-0.35941	0.16523	50	-0.29286	0.20194	50	-0.10336	0.09308	50	0.11781	0.104
51	-0.30266	0.18541	51	-0.00845	0.0648	51	-0.49265	0.22697	51	-0.39348	0.17239	51	-0.30885	0.17498	51	-0.47159	0.21028	51	-0.43178	0.19608	51	-0.42256	0.21687	51	-0.01951	0.11791	51	-0.23693	0.16304	51	-0.28766	0.12194	51	-0.39252	0.16738	51	-0.3042	0.20312	51	-0.07958	0.0934	51	0.12387	0.10437
52	-0.25868	0.18677	52	-0.01615	0.0648	52	-0.50928	0.22992	52	-0.40888	0.17487	52	-0.33472	0.17648	52	-0.48464	0.21319	52	-0.45952	0.19871	52	-0.43008	0.21914	52	-0.01188	0.11792	52	-0.22972	0.164	52	-0.30343	0.12381	52	-0.38415	0.16992	52	-0.32984	0.20438	52	-0.06026	0.09359	52	0.08592	0.10478
53	-0.25343	0.18777	53	0.1486	0.06481	53	-0.51218	0.23303	53	-0.41344	0.1775	53	-0.34121	0.17824	53	-0.51362	0.21623	53	-0.47676	0.20164	53	-0.42634	0.22148	53	-0.06238	0.11792	53	-0.22959	0.16489	53	-0.30806	0.12586	53	-0.44621	0.17232	53	-0.32402	0.20585	53	-0.13713	0.09369	53	0.09142	0.10498
54	-0.2802	0.18871	54	-0.06719	0.06575	54	-0.52113	0.23614	54	-0.39121	0.18016	54	-0.3175	0.18004	54	-0.54491	0.2196	54	-0.4816	0.20474	54	-0.43108	0.22374	54	-0.03617	0.11801	54	-0.24334	0.16578	54	-0.31712	0.12794	54	-0.44647	0.1755	54	-0.30378	0.20727	54	-0.09637	0.09425	54	0.09696	0.1052
55	-0.30879	0.18987	55	0.03074	0.06594	55	-0.5415	0.23931	55	-0.41526	0.1825	55	-0.31742	0.18159	55	-0.55795	0.22332	55	-0.50909	0.20787	55	-0.4309	0.22604	55	-0.09322	0.11804	55	-0.2444	0.16676	55	-0.2587	0.1301	55	-0.42539	0.17862	55	-0.32612	0.2085	55	-0.06801	0.09452	55	0.09147	0.10545
56	-0.31552	0.19126	56	-0.07935	0.06598	56	-0.55557	0.24269	56	-0.45017	0.18511	56	-0.33538	0.18313	56	-0.57625	0.22716	56	-0.51351	0.2113	56	-0.4282	0.22831	56	-0.12264	0.11825	56	-0.23569	0.16776	56	-0.33108	0.13152	56	-0.40241	0.18142	56	-0.35064	0.20991	56	-0.12333	0.09466	56	0.12724	0.10567
57	-0.32031	0.1927	57	-0.08109	0.06625	57	-0.54912	0.2462	57	-0.47043	0.18812	57	-0.31515	0.18483	57	-0.59597	0.23118	57	-0.52346	0.21474	57	-0.42565	0.23053	57	-0.12158	0.1186	57	-0.24998	0.16867	57	-0.30938	0.13382	57	-0.41514	0.18388	57	-0.35456	0.21153	57	-0.1502	0.0951	57	0.12692	0.10609
58	-0.30487	0.19417	58	-0.08493	0.06652	58	-0.5612	0.24958	58	-0.49953	0.19136	58	-0.32217	0.18631	58	-0.58914	0.23541	58	-0.55886	0.21826	58	-0.42445	0.2327	58	-0.13183	0.11895	58	-0.26863	0.1697	58	-0.33867	0.13579	58	-0.42037	0.18646	58	-0.37757	0.21318	58	-0.10514	0.09576	58	0.09284	0.10651
59	-0.31224	0.1955	59	-0.02708	0.06682	59	-0.56039	0.25306	59	-0.51753	0.19495	59	-0.29635	0.18785	59	-0.59778	0.23947	59	-0.55863	0.22219	59	-0.42756	0.23484	59	-0.16945	0.11935	59	-0.2148	0.17088	59	-0.3447	0.13812	59	-0.41622	0.18908	59	-0.38765	0.21503	59	-0.12541	0.09608	59	0.03576	0.10674
60	-0.31382	0.19688	60	-0.06022	0.06685	60	-0.53658	0.25648	60	-0.51877	0.19873	60	-0.2623	0.18915	60	-0.60034	0.24358	60	-0.55271	0.22606	60	-0.42255	0.237	60	-0.18498	0.12002	60	-0.19841	0.17163	60	-0.32338	0.14048	60	-0.36702	0.19161	60	-0.38901	0.21696	60	-0.0788	0.09653	60	0.05893	0.10677
61	-0.2943	0.19826	61	-0.06656	0.067	61	-0.5575	0.25958	61	-0.52149	0.20246	61	-0.28199	0.19016	61	-0.59574	0.24766	61	-0.54516	0.22979	61	-0.41742	0.23908	61	-0.18581	0.12081	61	-0.25676	0.17226	61	-0.32421	0.14254	61	-0.4293	0.19355	61	-0.39536	0.21889	61	-0.10208	0.09671	61	0.0308	0.10686
62	-0.27087	0.19947	62	0.07904	0.06719	62	-0.53492	0.26289	62	-0.46604	0.20616	62	-0.28968	0.19131	62	-0.57564	0.25161	62	-0.55609	0.23335	62	-0.40712	0.2411	62	-0.13169	0.1216	62	-0.22554	0.17332	62	-0.30357	0.14457	62	-0.39875	0.19618	62	-0.40879	0.22086	62	-0.07633	0.09701	62	0.02101	0.10688
63	-0.29367	0.20049	63	-0.06038	0.06744	63	-0.52919	0.26589	63	-0.42144	0.20906	63	-0.29268	0.19253	63	-0.5522	0.25524	63	-0.51733	0.237	63	-0.39929	0.243	63	-0.05717	0.12199	63	-0.22325	0.17413	63	-0.31919	0.14633	63	-0.39688	0.19842	63	-0.41497	0.22295	63	-0.0915	0.09718	63	0.10716	0.1069

## Sheet: ACF Dis 0.2
	B6-n1			F4-n1			A5-n2			B3-n2			C1-n2			C7-n2			D5-n2			E3-n2			F5-n2			A2-n3			A8-n3			B6-n3			F1-n3			F7-n3
Lag	ACF	SEM	Lag	ACF	SEM	Lag	ACF	SEM	Lag	ACF	SEM	Lag	ACF	SEM	Lag	ACF	SEM	Lag	ACF	SEM	Lag	ACF	SEM	Lag	ACF	SEM	Lag	ACF	SEM	Lag	ACF	SEM	Lag	ACF	SEM	Lag	ACF	SEM	Lag	ACF	SEM
1	0.47565	0.0527	1	0.31259	0.0527	1	0.65202	0.0527	1	0.36907	0.0527	1	0.41051	0.0527	1	0.48319	0.0527	1	0.67404	0.0527	1	0.54204	0.0527	1	0.5463	0.0527	1	0.60404	0.0527	1	0.25007	0.0527	1	0.6222	0.0527	1	0.41013	0.0527	1	0.44119	0.0527
2	0.26517	0.06352	2	0.13368	0.05762	2	0.49384	0.07169	2	0.31538	0.05945	2	0.27724	0.06094	2	0.36758	0.06383	2	0.50949	0.07281	2	0.31693	0.06641	2	0.25362	0.0666	2	0.48525	0.06932	2	0.13924	0.0559	2	0.53798	0.0702	2	0.24924	0.06093	2	0.18073	0.06212
3	0.08019	0.06652	3	0.14367	0.05848	3	0.4482	0.08059	3	0.2536	0.06393	3	0.18405	0.06435	3	0.27677	0.06947	3	0.45304	0.08212	3	0.26238	0.07048	3	0.14006	0.06923	3	0.44885	0.07819	3	0.18043	0.05686	3	0.46915	0.08085	3	0.17047	0.0637	3	0.19945	0.06357
4	0.00607	0.06679	4	0.10872	0.05945	4	0.36311	0.08724	4	0.24702	0.06667	4	0.21713	0.0658	4	0.2378	0.07246	4	0.41731	0.08879	4	0.28475	0.07315	4	0.04328	0.07001	4	0.45254	0.08504	4	0.1243	0.05843	4	0.376	0.08809	4	0.16004	0.06495	4	0.17046	0.06528
5	-0.02309	0.06679	5	0.06523	0.06	5	0.31946	0.09134	5	0.21801	0.06916	5	0.13047	0.06776	5	0.24915	0.0746	5	0.37757	0.09408	5	0.24802	0.07616	5	-0.05457	0.07009	5	0.44741	0.09149	5	0.03448	0.05916	5	0.43206	0.09244	5	0.06488	0.06604	5	0.08281	0.06651
6	0.02262	0.06681	6	0.06626	0.0602	6	0.33477	0.09439	6	0.10292	0.07105	6	0.12723	0.06845	6	0.22	0.07688	6	0.30432	0.0982	6	0.21771	0.07838	6	-0.0538	0.07021	6	0.45776	0.09738	6	0.17163	0.05921	6	0.40379	0.09789	6	0.05538	0.06622	6	0.10817	0.06679
7	0.11048	0.06684	7	0.02232	0.0604	7	0.26594	0.09764	7	0.14866	0.07146	7	0.13861	0.06911	7	0.17337	0.07861	7	0.25964	0.10079	7	0.15845	0.08004	7	-0.02778	0.07032	7	0.40677	0.10318	7	0.12175	0.06058	7	0.32413	0.10241	7	0.07545	0.06634	7	0.10323	0.06728
8	0.10141	0.06734	8	0.0047	0.06042	8	0.2335	0.09963	8	0.04973	0.07231	8	0.16141	0.06987	8	0.20888	0.07966	8	0.28521	0.10263	8	0.15165	0.0809	8	0.00544	0.07035	8	0.36915	0.10754	8	0.06492	0.06126	8	0.31822	0.10522	8	0.08875	0.06658	8	0.08112	0.06772
9	0.07086	0.06776	9	0.03437	0.06042	9	0.29234	0.10114	9	0.03241	0.07241	9	0.07206	0.0709	9	0.15593	0.08117	9	0.31743	0.10481	9	0.11999	0.08169	9	0.02876	0.07035	9	0.37587	0.11101	9	0.07861	0.06145	9	0.31808	0.10786	9	0.15452	0.06691	9	0.11398	0.06798
10	0.06605	0.06797	10	-0.04848	0.06048	10	0.26875	0.10346	10	0.01905	0.07245	10	0.22198	0.07111	10	0.13041	0.082	10	0.3332	0.10744	10	0.07597	0.08218	10	0.03204	0.07039	10	0.33407	0.11449	10	0.11059	0.06172	10	0.26177	0.11044	10	0.1273	0.06789	10	0.06091	0.06851
11	0.01243	0.06815	11	0.0069	0.06059	11	0.26438	0.10538	11	-0.02116	0.07246	11	0.17313	0.073	11	0.16752	0.08257	11	0.30066	0.11028	11	0.0979	0.08237	11	-0.05984	0.07043	11	0.32027	0.11716	11	0.03237	0.06227	11	0.28236	0.11215	11	0.14636	0.06855	11	0.04297	0.06866
12	0.00102	0.06815	12	-0.02449	0.06059	12	0.29069	0.1072	12	-0.02932	0.07248	12	0.15641	0.07414	12	0.11862	0.08351	12	0.25018	0.11253	12	0.10676	0.0827	12	-0.08708	0.07057	12	0.30746	0.11957	12	0.09095	0.06232	12	0.26227	0.1141	12	0.08642	0.06942	12	0.06977	0.06874
13	-0.04456	0.06815	13	0.04654	0.06062	13	0.26907	0.10937	13	-0.10178	0.07251	13	0.11992	0.07505	13	0.09078	0.08398	13	0.19881	0.11407	13	0.04947	0.08308	13	-0.12117	0.07087	13	0.27564	0.12175	13	0.0789	0.06269	13	0.25768	0.11577	13	0.09639	0.06971	13	0.10451	0.06893
14	-0.02193	0.06824	14	0.07838	0.06072	14	0.24866	0.1112	14	-0.0697	0.07291	14	0.14047	0.07558	14	0.05866	0.08425	14	0.13825	0.11502	14	0.04257	0.08316	14	-0.05927	0.07144	14	0.24687	0.12347	14	0.09008	0.06296	14	0.25807	0.11735	14	0.03117	0.07008	14	0.08401	0.06937
15	-0.03092	0.06825	15	0.07722	0.061	15	0.28376	0.11273	15	-0.08065	0.07309	15	0.08485	0.0763	15	0.05844	0.08436	15	0.08616	0.11549	15	0.00222	0.08322	15	-0.06368	0.07157	15	0.24856	0.12483	15	0.03408	0.06332	15	0.21028	0.11891	15	0.06526	0.07012	15	0.09289	0.06966
16	-0.04428	0.06829	16	0.04725	0.06127	16	0.20773	0.1147	16	0.05787	0.07334	16	0.11666	0.07656	16	0.01949	0.08447	16	0.12366	0.11566	16	-0.01686	0.08322	16	-0.02484	0.07173	16	0.21279	0.1262	16	-0.04967	0.06337	16	0.18763	0.11994	16	0.10692	0.07029	16	0.09278	0.07
17	-0.00222	0.06837	17	0.07588	0.06137	17	0.16013	0.11574	17	0.00225	0.07347	17	0.05976	0.07705	17	-0.02161	0.08449	17	0.13027	0.11603	17	-0.00243	0.08323	17	-0.00774	0.07176	17	0.16988	0.12719	17	0.09253	0.06348	17	0.19337	0.12075	17	0.02437	0.07074	17	0.11437	0.07034
18	0.01531	0.06837	18	0.01442	0.06163	18	0.10494	0.11635	18	-0.03544	0.07347	18	0.09739	0.07718	18	-0.0127	0.0845	18	0.13677	0.11644	18	0.0073	0.08323	18	-0.00375	0.07176	18	0.20511	0.12782	18	0.08106	0.06385	18	0.17254	0.12161	18	0.08253	0.07076	18	0.10812	0.07085
19	0.00786	0.06838	19	0.0248	0.06164	19	0.0937	0.11661	19	-0.00558	0.07351	19	0.04572	0.07752	19	-0.04095	0.08451	19	0.14276	0.11688	19	-0.03351	0.08323	19	-0.03609	0.07176	19	0.18528	0.12873	19	0.0788	0.06414	19	0.21781	0.12229	19	0.00719	0.07103	19	0.05152	0.07131
20	-0.03301	0.06839	20	0.0361	0.06167	20	0.04928	0.11682	20	0.01765	0.07351	20	0.06029	0.0776	20	-0.0165	0.08456	20	0.177	0.11736	20	-0.05046	0.08327	20	-0.05762	0.07181	20	0.13618	0.12947	20	0.12407	0.06441	20	0.20413	0.12336	20	0.00935	0.07103	20	0.05385	0.07141
21	0.07567	0.06843	21	-0.02142	0.06172	21	0.04185	0.11688	21	-0.00194	0.07353	21	0.03468	0.07773	21	-0.07145	0.08457	21	0.19913	0.1181	21	-0.04485	0.08335	21	-0.04802	0.07194	21	0.11212	0.12987	21	0.01318	0.06507	21	0.17621	0.1243	21	0.07409	0.07104	21	0.06255	0.07153
22	0.14754	0.06866	22	0.07301	0.06174	22	0.01929	0.11692	22	-0.08034	0.07353	22	0.04109	0.07777	22	-0.03825	0.08474	22	0.18029	0.11903	22	-0.03468	0.08342	22	-0.05544	0.07203	22	0.09301	0.13014	22	0.00929	0.06507	22	0.13013	0.12499	22	0.11407	0.07125	22	0.04462	0.07168
23	0.10277	0.06954	23	-0.01271	0.06198	23	0.03572	0.11693	23	-0.03555	0.07377	23	0.01622	0.07783	23	-0.05905	0.08479	23	0.11192	0.11979	23	0.00447	0.08346	23	-0.04077	0.07215	23	0.04424	0.13032	23	0.05565	0.06508	23	0.11022	0.12537	23	-0.00949	0.07176	23	0.02231	0.07176
24	0.06414	0.06996	24	0.03705	0.06199	24	0.01944	0.11696	24	-0.08153	0.07382	24	0.06341	0.07784	24	-0.07513	0.0849	24	0.06359	0.12008	24	0.03815	0.08346	24	-0.00296	0.07221	24	0.06887	0.13036	24	0.04171	0.06521	24	0.09764	0.12563	24	-0.05413	0.07176	24	0.03489	0.07177
25	0.02923	0.07012	25	0.05948	0.06205	25	0.0388	0.11697	25	-0.10979	0.07407	25	-0.01314	0.07798	25	-0.09801	0.08509	25	0.04729	0.12017	25	-0.06254	0.08351	25	-0.02308	0.07221	25	0.05062	0.13046	25	0.00749	0.06528	25	0.06023	0.12585	25	-0.07636	0.07187	25	0.03259	0.07182
26	-0.00249	0.07015	26	-0.03214	0.06221	26	0.09064	0.11701	26	-0.02592	0.07452	26	0.01539	0.07799	26	-0.12396	0.0854	26	76.0361	0.12022	26	-0.04769	0.08364	26	-0.00917	0.07223	26	0.03038	0.13052	26	0.00983	0.06529	26	0.07585	0.12593	26	-0.07054	0.0721	26	0.00492	0.07186
27	-0.06653	0.07015	27	-0.07048	0.06226	27	0.04253	0.1172	27	-0.04538	0.07454	27	-0.07311	0.078	27	-0.13053	0.0859	27	0.02819	0.12022	27	-0.02482	0.08372	27	-0.01113	0.07223	27	-0.0213	0.13054	27	-0.02778	0.06529	27	0.05483	0.12605	27	-0.07168	0.07229	27	0.02184	0.07186
28	-0.01035	0.07033	28	0.02861	0.06248	28	0.02228	0.11724	28	0.00806	0.07462	28	-0.04005	0.07819	28	-0.11873	0.08645	28	-0.027	0.12024	28	0.10133	0.08374	28	-0.01052	0.07224	28	-0.07101	0.13055	28	-0.07807	0.06532	28	0.03102	0.12612	28	-0.04614	0.07249	28	0.01768	0.07188
29	0.0379	0.07033	29	-0.0671	0.06251	29	-0.0276	0.11725	29	-0.0515	0.07462	29	-0.04939	0.07825	29	-0.11267	0.0869	29	-0.04734	0.12026	29	0.04724	0.08408	29	0.02255	0.07224	29	-0.05397	0.13066	29	-0.04464	0.06558	29	0.03547	0.12614	29	-0.03323	0.07257	29	0.04337	0.07189
30	0.01984	0.07039	30	-0.09397	0.06271	30	-0.04054	0.11727	30	-0.05478	0.07472	30	-0.00966	0.07833	30	-0.0739	0.0873	30	-0.02499	0.12031	30	-0.06523	0.08415	30	0.04377	0.07226	30	-0.04063	0.13072	30	-0.06993	0.06567	30	0.01459	0.12617	30	0.00672	0.07261	30	0.06055	0.07197
31	0.02739	0.07041	31	-0.0331	0.0631	31	-0.00975	0.11731	31	-0.0729	0.07483	31	-0.00386	0.07834	31	-0.09517	0.08748	31	-0.02008	0.12033	31	-0.0858	0.08429	31	-0.00404	0.07234	31	-0.04218	0.13075	31	-0.11649	0.06587	31	-0.01616	0.12617	31	0.00397	0.07261	31	-0.01764	0.07211
32	-0.04248	0.07044	32	-0.04368	0.06315	32	-0.03815	0.11731	32	-0.03774	0.07503	32	0.00989	0.07834	32	-0.10447	0.08776	32	-0.04789	0.12033	32	-0.02203	0.08453	32	-0.03518	0.07234	32	-0.10777	0.13079	32	-0.03739	0.06644	32	0.00313	0.12618	32	-0.02187	0.07261	32	-0.02926	0.07212
33	-0.04298	0.07051	33	-0.0889	0.06324	33	-0.04916	0.11735	33	-0.018	0.07508	33	-0.03574	0.07834	33	-0.1585	0.08811	33	-0.03568	0.12039	33	-0.03699	0.08455	33	-0.05708	0.07238	33	-0.12669	0.13104	33	-0.13387	0.0665	33	0.00641	0.12618	33	-0.04812	0.07263	33	-0.03424	0.07215
34	-0.07417	0.07058	34	-0.09146	0.06358	34	-0.05775	0.11741	34	-0.05404	0.07509	34	0.00792	0.07838	34	-0.12278	0.0889	34	-0.04771	0.12042	34	-0.1148	0.08459	34	-0.08003	0.07251	34	-0.11002	0.13138	34	-0.07105	0.06724	34	-0.01577	0.12618	34	-0.02625	0.07272	34	-0.04268	0.0722
35	-0.06667	0.0708	35	0.00718	0.06395	35	-0.03644	0.11748	35	-0.06419	0.0752	35	0.02312	0.07839	35	-0.07398	0.08937	35	-0.06738	0.12047	35	-0.10576	0.08502	35	-0.10026	0.07275	35	-0.09322	0.13163	35	-0.06772	0.06745	35	-0.00838	0.12618	35	-0.05071	0.07275	35	-0.05317	0.07227
36	-0.09049	0.07097	36	-0.0492	0.06395	36	-0.05661	0.11752	36	-0.01843	0.07535	36	0.04016	0.07841	36	-0.06978	0.08954	36	-0.06427	0.12057	36	-0.15727	0.08539	36	-0.08482	0.07314	36	-0.09914	0.13182	36	-0.06499	0.06764	36	-0.06071	0.12619	36	-0.04087	0.07284	36	-0.06394	0.07238
37	-0.13297	0.07129	37	-0.03413	0.06405	37	-0.02073	0.11759	37	0.05539	0.07537	37	-0.05716	0.07846	37	-0.06852	0.08969	37	-0.07471	0.12067	37	-0.15816	0.08619	37	-0.0232	0.07341	37	-0.11751	0.13202	37	-0.02915	0.06781	37	-0.07629	0.12627	37	-30.7882	0.07291	37	-0.0881	0.07253
38	-0.08311	0.07198	38	-0.09124	0.0641	38	0.00417	0.1176	38	0.01989	0.07548	38	-0.01448	0.07858	38	-0.10446	0.08983	38	-0.10075	0.1208	38	-0.15115	0.08699	38	0.02566	0.07343	38	-0.14242	0.13231	38	-0.05212	0.06785	38	-0.08592	0.12639	38	-0.04389	0.07291	38	-0.06322	0.07283
39	-0.07249	0.07224	39	0.04914	0.06446	39	-0.00385	0.1176	39	-0.00586	0.07549	39	-0.04464	0.07859	39	-0.15423	0.09017	39	-0.11059	0.12103	39	-0.11889	0.08772	39	0.0322	0.07345	39	-0.17642	0.13274	39	-0.05541	0.06796	39	-0.12479	0.12656	39	-0.06394	0.07298	39	-0.02889	0.07298
40	-0.0303	0.07244	40	0.05244	0.06457	40	6.8303	0.1176	40	-0.04117	0.07549	40	-0.04584	0.07866	40	-0.11062	0.0909	40	-0.09947	0.12131	40	-0.08819	0.08817	40	0.04573	0.07349	40	-0.13129	0.13339	40	-0.08514	0.06809	40	-0.1332	0.1269	40	-0.04714	0.07314	40	-0.044	0.07301
41	-0.0194	0.07248	41	-0.00303	0.06469	41	-0.01525	0.1176	41	-0.02334	0.07556	41	-0.04686	0.07873	41	-0.12427	0.09127	41	-0.10302	0.12154	41	-0.14739	0.08841	41	0.02299	0.07357	41	-0.16081	0.13375	41	-0.09426	0.06838	41	-0.14772	0.12729	41	-0.03799	0.07322	41	-0.03897	0.07309
42	-0.03212	0.07249	42	-0.02131	0.06469	42	-0.03784	0.11761	42	0.03016	0.07558	42	0.01297	0.07881	42	-0.11685	0.09174	42	-0.12024	0.12178	42	-0.17928	0.08909	42	-0.01388	0.07359	42	-0.15546	0.13428	42	-0.03056	0.06874	42	-0.14257	0.12776	42	-0.03783	0.07328	42	-0.09932	0.07315
43	-0.00677	0.07253	43	-0.03211	0.06471	43	-0.06662	0.11764	43	0.01356	0.07561	43	-0.09793	0.07881	43	-0.0633	0.09215	43	-0.13176	0.12211	43	-0.15746	0.09009	43	-0.01797	0.0736	43	-0.17105	0.13478	43	-0.04657	0.06878	43	-0.13103	0.1282	43	-0.04597	0.07333	43	-0.07235	0.07352
44	-0.03101	0.07253	44	0.00976	0.06475	44	-0.10023	0.11775	44	0.0202	0.07562	44	-0.09285	0.07915	44	-0.05837	0.09227	44	-0.14032	0.1225	44	-0.14916	0.09085	44	0.01259	0.07361	44	-0.17463	0.13538	44	0.02217	0.06887	44	-0.14247	0.12857	44	-0.01147	0.07341	44	-0.03487	0.07372
45	-0.01072	0.07257	45	0.01891	0.06476	45	-0.13949	0.11798	45	0.00456	0.07563	45	-0.02009	0.07945	45	-0.09012	0.09238	45	-0.15268	0.12295	45	-0.12295	0.09153	45	-0.00675	0.07362	45	-0.16706	0.13601	45	-0.08251	0.06889	45	-0.14635	0.12901	45	-0.0052	0.07341	45	-0.01471	0.07376
46	-0.01364	0.07258	46	-0.0471	0.06477	46	-0.13611	0.11844	46	0.05946	0.07563	46	0.00831	0.07947	46	-0.09427	0.09262	46	-0.11828	0.12347	46	-0.1076	0.09198	46	-0.02542	0.07362	46	-0.14903	0.13658	46	-0.03164	0.06916	46	-0.15081	0.12947	46	-0.04125	0.07342	46	0.01615	0.07377
47	0.00862	0.07258	47	-0.06822	0.06487	47	-0.13633	0.11887	47	0.00874	0.07576	47	-0.09566	0.07947	47	-0.10399	0.09289	47	-0.09944	0.12379	47	-0.12521	0.09233	47	-0.0288	0.07364	47	-0.18832	0.13703	47	-0.1147	0.0692	47	-0.15426	0.12996	47	-0.06341	0.07348	47	-0.01851	0.07378
48	-0.03451	0.07259	48	-0.03657	0.06506	48	-0.15697	0.11931	48	0.00667	0.07577	48	-0.10263	0.07979	48	-0.01192	0.09321	48	-0.12339	0.12401	48	-0.12326	0.0928	48	0.00622	0.07368	48	-0.19089	0.13774	48	-0.04924	0.06973	48	-0.18909	0.13047	48	-0.05924	0.07363	48	-0.02753	0.07379
49	-0.07905	0.07263	49	-0.00448	0.06512	49	-0.14908	0.11988	49	-0.00187	0.07577	49	-0.0429	0.08015	49	-0.0103	0.09321	49	-0.15646	0.12435	49	-0.08648	0.09326	49	0.03908	0.07368	49	-0.19834	0.13848	49	-0.03385	0.06982	49	-0.17901	0.13123	49	-0.07541	0.07376	49	-0.07973	0.07382
50	-0.03489	0.07287	50	-0.06347	0.06512	50	-0.14557	0.12039	50	-0.07472	0.07577	50	-0.0351	0.08022	50	-0.03085	0.09322	50	-0.18177	0.1249	50	-0.0959	0.09348	50	0.01327	0.07373	50	-0.20665	0.13926	50	-0.04974	0.06987	50	-0.20276	0.1319	50	-0.09908	0.07398	50	-0.06247	0.07406
51	0.05903	0.07292	51	-0.0959	0.06529	51	-0.14921	0.12088	51	-0.11557	0.07597	51	-0.09495	0.08026	51	-0.00459	0.09325	51	-0.16903	0.12563	51	-0.02044	0.09375	51	0.01609	0.07374	51	-0.24745	0.14011	51	-0.11305	0.06997	51	-0.22425	0.13277	51	-0.11001	0.07435	51	-0.05909	0.07421
52	0.04099	0.07305	52	-0.11883	0.06568	52	-0.14262	0.12139	52	-0.1632	0.07646	52	0.05162	0.08057	52	-0.01258	0.09325	52	-0.17765	0.12626	52	0.01261	0.09376	52	0.04995	0.07375	52	-0.22224	0.14132	52	-0.07645	0.07047	52	-0.22961	0.13381	52	-0.09211	0.0748	52	-0.00609	0.07434
53	0.06288	0.07311	53	-0.09435	0.06628	53	-0.12925	0.12186	53	-0.14282	0.07742	53	0.03657	0.08066	53	-0.04328	0.09325	53	-0.20918	0.12695	53	-0.081	0.09377	53	0.00308	0.07384	53	-0.21621	0.14229	53	-0.07839	0.0707	53	-0.24708	0.1349	53	-0.10432	0.07511	53	-0.11676	0.07434
54	-0.03573	0.07326	54	-0.06651	0.06665	54	-0.12834	0.12224	54	-0.11654	0.07815	54	0.01006	0.08071	54	-0.03269	0.09331	54	-0.22735	0.12791	54	-0.06299	0.09396	54	-0.00512	0.07384	54	-0.24614	0.1432	54	-0.03381	0.07094	54	-0.24029	0.13615	54	-0.09054	0.07551	54	-0.14509	0.07485
55	-0.08824	0.07331	55	-0.01378	0.06683	55	-0.1616	0.12261	55	-0.11842	0.07863	55	-0.07921	0.08071	55	0.02096	0.09334	55	-0.23022	0.12902	55	-0.04532	0.09408	55	-0.01165	0.07385	55	-0.2579	0.14437	55	-0.05223	0.07099	55	-0.24286	0.13733	55	-0.09273	0.07581	55	-0.11613	0.07562
56	-0.15089	0.07361	56	-0.03565	0.06684	56	-0.17798	0.1232	56	-0.13772	0.07912	56	-0.15045	0.08093	56	-0.03031	0.09335	56	-0.2426	0.13016	56	-0.01591	0.09414	56	-0.08627	0.07385	56	-0.26287	0.14564	56	-0.0513	0.07109	56	-0.23575	0.13852	56	-0.1051	0.07613	56	-0.09831	0.07612
57	-0.15109	0.07446	57	-0.02111	0.0669	57	-0.21076	0.12391	57	-0.12219	0.07979	57	-0.1472	0.0817	57	-0.02635	0.09338	57	-0.27103	0.13141	57	0.03132	0.09415	57	-0.08897	0.07413	57	-0.25118	0.14696	57	-0.00725	0.0712	57	-0.1963	0.13963	57	-0.09999	0.07653	57	-0.09706	0.07647
58	-0.15525	0.07531	58	0.03377	0.06691	58	-0.25619	0.12491	58	-0.13645	0.08031	58	-0.20137	0.08244	58	-0.06455	0.0934	58	-0.25332	0.13295	58	-0.01125	0.09418	58	-0.06516	0.07443	58	-0.21517	0.14814	58	-0.01237	0.0712	58	-0.20498	0.14039	58	-0.07806	0.07689	58	-0.10955	0.07681
59	-0.09187	0.07619	59	0.4968	0.06696	59	-0.2841	0.12636	59	-0.15144	0.08095	59	-0.19592	0.08379	59	-0.06065	0.09352	59	-0.28371	0.13429	59	-0.03579	0.09418	59	-0.03005	0.07458	59	-0.21228	0.14901	59	-0.01101	0.07121	59	-0.16794	0.14122	59	-0.11314	0.07711	59	-0.10587	0.07724
60	-0.03328	0.0765	60	-0.08249	0.06696	60	-0.31982	0.12812	60	-0.08133	0.08173	60	-0.20783	0.08505	60	-0.03359	0.09363	60	-0.29149	0.13594	60	-0.0056	0.09422	60	-0.00717	0.07462	60	-0.29411	0.14985	60	-0.03933	0.07121	60	-0.13906	0.14177	60	-0.12189	0.07757	60	-0.10689	0.07765
61	0.00842	0.07654	61	-0.07241	0.06724	61	-0.30814	0.13032	61	-0.14745	0.08195	61	-0.22146	0.08645	61	-0.06991	0.09367	61	-0.27756	0.13767	61	84.5253	0.09422	61	0.01695	0.07462	61	-0.26902	0.15144	61	0.0242	0.07127	61	-0.16101	0.14215	61	-0.11461	0.0781	61	-0.1006	0.07805
62	0.03061	0.07654	62	0.04659	0.06746	62	-0.26684	0.13233	62	-0.11516	0.08269	62	-0.1455	0.08802	62	-0.06832	0.09381	62	-0.29518	0.13921	62	-0.03436	0.09422	62	0.08914	0.07463	62	-0.28395	0.15276	62	0.02585	0.07129	62	-0.11966	0.14266	62	-0.12104	0.07857	62	-0.11283	0.07841
63	0.04033	0.07657	63	0.05074	0.06755	63	-0.24321	0.13381	63	-0.15209	0.08313	63	-0.12807	0.08868	63	-0.02975	0.09395	63	-0.28532	0.14094	63	-0.01563	0.09425	63	0.15291	0.07493	63	-0.28132	0.15422	63	0.04609	0.07132	63	-0.1218	0.14294	63	-0.11607	0.07908	63	-0.07597	0.07886

[truncated: 1 more sheets: ACF Dis 0.35]
