# Supplementary material for: DOPAL initiates αSynuclein-dependent impaired proteostasis and degeneration of neuronal projections in Parkinson’s disease
Source: NPJ Parkinsons Dis. 2023 Mar 25;9:42. doi: 10.1038/s41531-023-00485-1 (PMC10039907; doi:10.1038/s41531-023-00485-1)
Supplement: Supplementary file 3 — Supplementary File 7 [file 41531_2023_485_MOESM3_ESM.xlsx]

## Sheet: Figure 1
Graph	Test	Data-sets	Number of values	p value	DFn, DFd	F	F value for α=0.05
1c	Two-tailed Mann-Whitney	Untreated vs DOPAL	Untreated: 48 DOPAL: 34	<0.0001
1d	Two-tailed Mann-Whitney	Untreated vs DOPAL	Untreated: 18 DOPAL: 18	0.0001
1f	Two-tailed Mann-Whitney	Untreated vs DOPAL	Untreated: 7 DOPAL: 8	0.0003
1g	Two-tailed Mann-Whitney	Untreated vs DOPAL	Untreated: 5 DOPAL: 5	0.079
1i	One-sample t-test	Untreated vs DOPAL	Untreated: 7 DOPAL: 7	0.0004
1k	Two-tailed Mann-Whitney	Untreated vs DOPAL (MJFR14-6-4-2, soma)	Untreated: 24 DOPAL: 24	<0.0001
1l	Two-tailed Mann-Whitney	Untreated vs DOPAL (SynO2, soma)	Untreated: 24 DOPAL: 22	<0.0001
1m	Two-way ANOVA	Row factor: MeanInt	15	<0.0001	14, 42	37.47	F(12, 40) = 2.0035
		Column factor: Untreated (SynO2) vs DOPAL (SynO2) vs Untreated (MJFR14-6-4-2) vs DOPAL (MJFR14-6-4-2)		<0.0001	3, 42	16.17	F(3, 40) = 2.8387
	Tukey's multiple comparison test	Untreated-MJFR14-6-4-2 vs DOPAL-MJFR14-6-4-2		<0.0001
		Untreated-MJFR14-6-4-2 vs Untreated-SynO2		0.9994
		Untreated-MJFR14-6-4-2 vs DOPAL-SynO2		<0.0001
		DOPAL-MJFR14-6-4-2 vs Untreated-SynO2		<0.0001
		DOPAL-MJFR14-6-4-2 vs DOPAL-SynO2		0.9971
		Untreated-SynO2 vs DOPAL-SynO2		0.0001
1n	Two-tailed Mann-Whitney	Untreated vs DOPAL (MJFR14-6-4-2, puncta)	Untreated: 24 DOPAL: 24	<0.0001
1o	Two-tailed Mann-Whitney	Untreated vs DOPAL (SynO2, puncta)	Untreated: 24 DOPAL: 23	0.001
1p	Two-way ANOVA	Row factor: MeanInt	28	<0.0001	27, 81	53.64
		Column factor: Untreated (SynO2) vs DOPAL (SynO2) vs Untreated (MJFR14-6-4-2) vs DOPAL (MJFR14-6-4-2)		<0.0001	3, 81	35.58
	Tukey's multiple comparison test	Untreated-MJFR14-6-4-2 vs DOPAL-MJFR14-6-4-2		0.0688
		Untreated-MJFR14-6-4-2 vs Untreated-SynO2		0.999
		Untreated-MJFR14-6-4-2 vs DOPAL-SynO2		<0.0001
		DOPAL-MJFR14-6-4-2 vs Untreated-SynO2		0.0947
		DOPAL-MJFR14-6-4-2 vs DOPAL-SynO2		<0.0001
		Untreated-SynO2 vs DOPAL-SynO2		<0.0001

## Sheet: Figure 2
Graph	Test	Data-sets	Number of values	p value	DFn, DFd	F	F value for α=0.05
2d	Two-way ANOVA	Interaction		<0.0001	36, 2736	6.443	F(30, 120) = 1.5543
		Row factor: Time	37	<0.0001	36, 2736	88.37	F(30, 120) = 1.5543
		Column factor: Untreated vs DOPAL	Untreated: 41 DOPAL: 38	<0.0001	1, 76	40.76	F(1, 60) = 4.0012
	Bonferroni's multiple comparison test	Untreated-DOPAL Row 1		>0.9999
		Untreated-DOPAL Row 2		>0.9999
		Untreated-DOPAL Row 3		0.0192
		Untreated-DOPAL Row 4		0.0006
		Untreated-DOPAL Row 5		<0.0001
		Untreated-DOPAL Row 6		<0.0001
		Untreated-DOPAL Row 7		<0.0001
		Untreated-DOPAL Row 8		<0.0001
		Untreated-DOPAL Row 9		<0.0001
		Untreated-DOPAL Row 10		<0.0001
		Untreated-DOPAL Row 11		<0.0001
		Untreated-DOPAL Row 12		<0.0001
		Untreated-DOPAL Row 13		<0.0001
		Untreated-DOPAL Row 14		<0.0001
		Untreated-DOPAL Row 15		<0.0001
		Untreated-DOPAL Row 16		<0.0001
		Untreated-DOPAL Row 17		<0.0001
		Untreated-DOPAL Row 18		<0.0001
		Untreated-DOPAL Row 19		<0.0001
		Untreated-DOPAL Row 20		<0.0001
		Untreated-DOPAL Row 21		<0.0001
		Untreated-DOPAL Row 22		<0.0001
		Untreated-DOPAL Row 23		<0.0001
		Untreated-DOPAL Row 24		<0.0001
		Untreated-DOPAL Row 25		<0.0001
		Untreated-DOPAL Row 26		<0.0001
		Untreated-DOPAL Row 27		<0.0001
		Untreated-DOPAL Row 28		<0.0001
		Untreated-DOPAL Row 29		<0.0001
		Untreated-DOPAL Row 30		0.0001
		Untreated-DOPAL Row 31		0.0001
		Untreated-DOPAL Row 32		0.0003
		Untreated-DOPAL Row 33		0.0006
		Untreated-DOPAL Row 34		0.0017
		Untreated-DOPAL Row 35		0.0057
		Untreated-DOPAL Row 36		0.0129
		Untreated-DOPAL Row 37		0.0261
2e	Two-way ANOVA	Interaction		<0.0001	36, 260110	32.31	F(30, 120) = 1.5543
		Row factor: Time	37	<0.0001	36, 260110	1555	F(30, 120) = 1.5543
		Column factor: Untreated vs DOPAL	Untreated: 3320 DOPAL: 3712	<0.0001	1, 260110	1095	F(1, 120) = 3.9201
	Bonferroni's multiple comparison test	Untreated-DOPAL Row 1		>0.9999
		Untreated-DOPAL Row 2		<0.0001
		Untreated-DOPAL Row 3		<0.0001
		Untreated-DOPAL Row 4		<0.0001
		Untreated-DOPAL Row 5		<0.0001
		Untreated-DOPAL Row 6		>0.9999
		Untreated-DOPAL Row 7		0.0328
		Untreated-DOPAL Row 8		<0.0001
		Untreated-DOPAL Row 9		<0.0001
		Untreated-DOPAL Row 10		<0.0001
		Untreated-DOPAL Row 11		<0.0001
		Untreated-DOPAL Row 12		<0.0001
		Untreated-DOPAL Row 13		<0.0001
		Untreated-DOPAL Row 14		<0.0001
		Untreated-DOPAL Row 15		<0.0001
		Untreated-DOPAL Row 16		<0.0001
		Untreated-DOPAL Row 17		<0.0001
		Untreated-DOPAL Row 18		<0.0001
		Untreated-DOPAL Row 19		<0.0001
		Untreated-DOPAL Row 20		<0.0001
		Untreated-DOPAL Row 21		<0.0001
		Untreated-DOPAL Row 22		<0.0001
		Untreated-DOPAL Row 23		<0.0001
		Untreated-DOPAL Row 24		<0.0001
		Untreated-DOPAL Row 25		<0.0001
		Untreated-DOPAL Row 26		<0.0001
		Untreated-DOPAL Row 27		<0.0001
		Untreated-DOPAL Row 28		<0.0001
		Untreated-DOPAL Row 29		<0.0001
		Untreated-DOPAL Row 30		<0.0001
		Untreated-DOPAL Row 31		<0.0001
		Untreated-DOPAL Row 32		<0.0001
		Untreated-DOPAL Row 33		<0.0001
		Untreated-DOPAL Row 34		0.0002
		Untreated-DOPAL Row 35		0.0027
		Untreated-DOPAL Row 36		0.0043
		Untreated-DOPAL Row 37		0.0188

## Sheet: Figure 3
Graph	Test	Data-sets	Number of values	p value	DFn, DFd	F	F value for α=0.05
3b	Two-way ANOVA	Interaction		0.0114	1, 209	6.509	F(1, 120) = 3.9201
		Row factor: Non-transfected vs aSyn-overexpressing	Non-transf_UT: 51 Non-transf_DOP: 54 aSyn-ovx_UT: 49 aSyn-ovx_DOP: 59	<0.0001	1, 209	154.6	F(1, 120) = 3.9201
		Column factor: Untreated vs DOPAL		0.9184	1, 209	0.01052	F(1, 120) = 3.9201
	Tukey's multiple comparison test	Non-transf_UT vs Non-transf_DOP		0.3145
		Non-transf_UT vs aSyn-ovx_UT		<0.0001
		Non-transf_UT vs aSyn-ovx_DOP		<0.0001
		Non-transf_DOP vs aSyn-ovx_UT		<0.0001
		Non-transf_DOP vs aSyn-ovx_DOP		<0.0001
		Syn-ovx_UT vs Syn-ovx_DOP		0.2371
3c	Two-way ANOVA	Interaction		<0.0001	132, 7920	3.213	F(120, 120) = 1.3519
		Row factor: distance	45	<0.0001	44, 7920	715.8	F(40, 120) = 1.4952
		Column factor: Non-transf_UT vs Non-transf_DOP vs aSyn-ovx_UT vs aSyn-ovx_DOP		>0.9999	3, 7920	1.556e-27	F(3, 120) = 2.6802
3e	Two-tailed Mann-Whitney	Untreated vs DOPAL	Untreated: 15 DOPAL: 17	0.0006
3g	Untreated vs DOPAL	Two-tailed Mann-Whitney	Untreated: 21 DOPAL: 21	<0.0001
3i	Untreated vs DOPAL (Wild-type)	Two-tailed Mann-Whitney	Untreated: 21 DOPAL: 22	0.0009
	Untreated vs DOPAL (aSyn-null)	Two-tailed Mann-Whitney	Untreated: 21 DOPAL: 20	0.2824

## Sheet: Figure 4
Graph	Test	Data-sets	Number of values	p value	DFn, DFd	F	F value for α=0.05
4c	Two-way ANOVA	Interaction		<0.0001	36, 1908	8.988	F(30, 120) = 1.5543
		Row factor: Time	37	<0.0001	36, 1908	60.19	F(30, 120) = 1.5543
		Column factor: Untreated vs DOPAL	Untreated: 33 DOPAL: 24	<0.0001	1, 53	62.56	F(1, 40) = 4.0897
	Bonferroni's multiple comparison test	Untreated-DOPAL Row 1		>0.9999
		Untreated-DOPAL Row 2		0.1892
		Untreated-DOPAL Row 3		0.0002
		Untreated-DOPAL Row 4		<0.0001
		Untreated-DOPAL Row 5		<0.0001
		Untreated-DOPAL Row 6		<0.0001
		Untreated-DOPAL Row 7		<0.0001
		Untreated-DOPAL Row 8		<0.0001
		Untreated-DOPAL Row 9		<0.0001
		Untreated-DOPAL Row 10		<0.0001
		Untreated-DOPAL Row 11		<0.0001
		Untreated-DOPAL Row 12		<0.0001
		Untreated-DOPAL Row 13		<0.0001
		Untreated-DOPAL Row 14		<0.0001
		Untreated-DOPAL Row 15		<0.0001
		Untreated-DOPAL Row 16		<0.0001
		Untreated-DOPAL Row 17		<0.0001
		Untreated-DOPAL Row 18		<0.0001
		Untreated-DOPAL Row 19		<0.0001
		Untreated-DOPAL Row 20		<0.0001
		Untreated-DOPAL Row 21		<0.0001
		Untreated-DOPAL Row 22		<0.0001
		Untreated-DOPAL Row 23		<0.0001
		Untreated-DOPAL Row 24		<0.0001
		Untreated-DOPAL Row 25		<0.0001
		Untreated-DOPAL Row 26		<0.0001
		Untreated-DOPAL Row 27		<0.0001
		Untreated-DOPAL Row 28		<0.0001
		Untreated-DOPAL Row 29		<0.0001
		Untreated-DOPAL Row 30		<0.0001
		Untreated-DOPAL Row 31		<0.0001
		Untreated-DOPAL Row 32		<0.0001
		Untreated-DOPAL Row 33		<0.0001
		Untreated-DOPAL Row 34		<0.0001
		Untreated-DOPAL Row 35		<0.0001
		Untreated-DOPAL Row 36		<0.0001
		Untreated-DOPAL Row 37		<0.0001
4d	Two-way ANOVA	Interaction		<0.0001	36, 175824	9.02	F(30, 120) = 1.5543
		Row factor: Time	37	<0.0001	36, 175824	812.1	F(30, 120) = 1.5543
		Column factor: Untreated vs DOPAL	Untreated: 2154 DOPAL: 2600	<0.0001	1, 175824	6761	F(1, 120) = 3.9201
	Bonferroni's multiple comparison test	Untreated-DOPAL Row 1		>0.9999
		Untreated-DOPAL Row 2		<0.0001
		Untreated-DOPAL Row 3		<0.0001
		Untreated-DOPAL Row 4		<0.0001
		Untreated-DOPAL Row 5		<0.0001
		Untreated-DOPAL Row 6		<0.0001
		Untreated-DOPAL Row 7		<0.0001
		Untreated-DOPAL Row 8		<0.0001
		Untreated-DOPAL Row 9		<0.0001
		Untreated-DOPAL Row 10		<0.0001
		Untreated-DOPAL Row 11		<0.0001
		Untreated-DOPAL Row 12		<0.0001
		Untreated-DOPAL Row 13		<0.0001
		Untreated-DOPAL Row 14		<0.0001
		Untreated-DOPAL Row 15		<0.0001
		Untreated-DOPAL Row 16		<0.0001
		Untreated-DOPAL Row 17		<0.0001
		Untreated-DOPAL Row 18		<0.0001
		Untreated-DOPAL Row 19		<0.0001
		Untreated-DOPAL Row 20		<0.0001
		Untreated-DOPAL Row 21		<0.0001
		Untreated-DOPAL Row 22		<0.0001
		Untreated-DOPAL Row 23		<0.0001
		Untreated-DOPAL Row 24		<0.0001
		Untreated-DOPAL Row 25		<0.0001
		Untreated-DOPAL Row 26		<0.0001
		Untreated-DOPAL Row 27		<0.0001
		Untreated-DOPAL Row 28		<0.0001
		Untreated-DOPAL Row 29		<0.0001
		Untreated-DOPAL Row 30		<0.0001
		Untreated-DOPAL Row 31		<0.0001
		Untreated-DOPAL Row 32		<0.0001
		Untreated-DOPAL Row 33		<0.0001
		Untreated-DOPAL Row 34		<0.0001
		Untreated-DOPAL Row 35		<0.0001
		Untreated-DOPAL Row 36		<0.0001
		Untreated-DOPAL Row 37		<0.0001
4f	Two-way ANOVA	Interaction		0.0976	1, 132	2.784	F(1, 120) = 3.9201
		Row factor: Non-transfected vs aSyn-overexpressing	Non-transf_UT: 35 Non-transf_DOP: 29 aSyn-ovx_UT: 36 aSyn-ovx_DOP: 37	<0.0001	1, 132	39.6	F(1, 120) = 3.9201
		Column factor: Untreated vs DOPAL		<0.0001	1, 132	21.29	F(1, 120) = 3.9201
	Sidak's multiple comparison test	Non-transf_UT vs Non-transf_DOP		0.2431
		Non-transf_UT vs aSyn-ovx_UT		0.0067
		Non-transf_UT vs aSyn-ovx_DOP		<0.0001
		Non-transf_DOP vs aSyn-ovx_UT		0.8242
		Non-transf_DOP vs aSyn-ovx_DOP		<0.0001
		Syn-ovx_UT vs Syn-ovx_DOP		<0.0001

## Sheet: Figure 5
Graph	Test	Data-sets	Number of values	p value	DFn, DFd	F	F value for α=0.05
5c	Two-way ANOVA	Interaction		0.1244	1, 272	2.376	F(1, 120) = 3.9201
		Row factor: WT vs K96R	WT_UT: 258; WT_DOP: 84; K96R_UT: 54; K96R_DOP: 80	0.0268	1, 272	4.954	F(1, 120) = 3.9201
		Column factor: Untreated vs DOPAL		<0.0001	1, 272	17.43	F(1, 120) = 3.9201
	Tukey's multiple comparison test	WT_UT vs WT_DOP		0.0003
		WT_UT vs K96R_UT		0.9707
		WT_UT vs K96R_DOP		0.509
		WT_DOP vs K96R_UT		<0.0001
		WT_DOP vs aK96R_DOP		0.0177
		K96R_UT vs K96R_DOP		0.2596

## Sheet: Figure 6
Graph	Test	Data-sets	Number of values	p value
6b	Untreated vs DOPAL (Wild-type)	Two-tailed Mann-Whitney	Untreated: 16 DOPAL: 16	0.0387
	Untreated vs DOPAL (aSyn-null)	Two-tailed Mann-Whitney	Untreated: 16 DOPAL: 15	0.9224
6c	Untreated vs DOPAL (Wild-type)	Two-tailed Mann-Whitney	Untreated: 16 DOPAL: 15	0.1102
	Untreated vs DOPAL (aSyn-null)	Two-tailed Mann-Whitney	Untreated: 16 DOPAL: 15	0.0448
6f	Untreated vs DOPAL (Wild-type)	Two-tailed Mann-Whitney	Untreated: 41 DOPAL: 39	0.0033
	Untreated vs DOPAL (aSyn-null)	Two-tailed Mann-Whitney	Untreated: 32 DOPAL: 37	0.3805
6g	Untreated vs DOPAL (Wild-type)	Two-tailed Mann-Whitney	Untreated: 39 DOPAL: 38	0.0449
	Untreated vs DOPAL (aSyn-null)	Two-tailed Mann-Whitney	Untreated: 31 DOPAL: 35	0.339
6i	Untreated vs DOPAL (Wild-type)	Two-tailed Mann-Whitney	Untreated: 45 DOPAL: 38	<0.0001
	Untreated vs DOPAL (aSyn-null)	Two-tailed Mann-Whitney	Untreated: 35 DOPAL: 40	0.0002
6l	Untreated vs DOPAL (Wild-type)	Two-tailed Mann-Whitney	Untreated: 49 DOPAL: 38	<0.0001
	Untreated vs DOPAL (aSyn-null)	Two-tailed Mann-Whitney	Untreated: 37 DOPAL: 43	0.6159

## Sheet: Figure 7
Graph	Test	Data-sets	Number of values	p value
7c	DMSO vs DEAB (Wild-type)	Two-tailed Mann-Whitney	DMSO: 19 DEAB: 17	<0.0001
	DMSO vs DEAB (aSyn-null)	Two-tailed Mann-Whitney	DMSO: 16 DEAB: 18	0.4844
7f	Wild-type vs Aldh-DKO	Two-tailed Mann-Whitney	Wild-type: 4 Aldh-DKO: 5	0.0317
7g	Wild-type vs Aldh-DKO	Two-tailed Mann-Whitney	Wild-type: 4 Aldh-DKO: 5	0.0159

## Sheet: Figure 8
Graph	Test	Data-sets	Number of values	p value	DFn, DFd	F	F value for α=0.05		Graph	Test	Data-sets	Number of values	p value	DFn, DFd	F	F value for α=0.05		Graph	Test	Data-sets	Number of values	p value	DFn, DFd	F	F value for α=0.05
8b	Kruskall-Wallis test	DMSO vs 0.2uM Dis vs 0.35uM Dis	DMSO: 4 0.2uM Dis: 4 0.35uM Dis: 4	0.0145					8d	Two-way RM ANOVA	Interaction		<0.0001	2, 17	34.91	F(2, 17) = 3.5915		8i	Two-way RM ANOVA (Non-inj)	Interaction		<0.0001	30, 1620	2.895	F(30, 120) = 1.5543
	Dunn' multiple comparison test	DMSO vs 0.2uM Dis		0.0372							Row factor: light vs dark	2	<0.0001	1, 17	152.9	F(1, 17) = 4.4513				Row factor: Time	31	<0.0001	30, 1620	86.63	F(30, 120) = 1.5543
		DMSO vs 0.35uM Dis		0.0372							Column factor: DMSO vs 0.2uM Dis vs 0.35uM Dis	7 each group	<0.0001	2, 17	79.6	F(2, 17) = 3.5915				Column factor: DMSO vs Dis	30	<0.0001	1, 54	19.63	F(1, 40) = 4.0847
											Subjects (matching)		0.0082	17, 17	3.369	F(15, 17) = 2.3077				Subjects (matching)		<0.0001	54, 1620	17.41	F(40, 120) = 1.4952
8c	Two-way RM ANOVA	Interaction		<0.0001	58, 493	21.65	F(40, 120) = 1.4952			Tukey's multiple comparison test	Light period - DMSO vs 0.2uM Dis		<0.0001						Sidak's multiple comparison test	Row 1		0.8214
		Row factor: stimulus	30	<0.0001	29, 493	77.27	F(24, 120) = 1.6084				Light period - DMSO vs 0.35uM Dis		<0.0001							Row 2		0.9623
		Column factor: DMSO vs 0.2uM Dis vs 0.35uM Dis	7 each group	<0.0001	2, 17	79.6	F(2, 17) = 3.5915				Light period - 0.2uM Dis vs 0.35uM Dis		0.7663							Row 3		0.8952
		Subjects (matching)		<0.0001	17, 493	44.76	F(15, 120) = 1.7505				Dark period - DMSO vs 0.2uM Dis		<0.0001							Row 4		0.7351
	Tukey's multiple comparison test	DMSO vs 0.2uM Dis - Row 1		<0.0001							Dark period - DMSO vs 0.35uM Dis		<0.0001							Row 5		0.4796
		DMSO vs 0.35uM Dis - Row 1		<0.0001							Dark period - 0.2uM Dis vs 0.35uM Dis		0.0889							Row 6		0.0022
		0.2uM Dis vs 0.35uM Dis - Row 1		>0.9999																Row 7		0.0102
		DMSO vs 0.2uM Dis - Row 2		<0.0001					8e	Two-way RM ANOVA	Interaction		<0.0001	124, 2480	17.54	F(120, 120) = 1.3519				Row 8		0.5942
		DMSO vs 0.35uM Dis - Row 2		<0.0001							Row factor: t	63	<0.0001	62, 2480	95.58	F(60, 120) = 1.4290				Row 9		0.0094
		0.2uM Dis vs 0.35uM Dis - Row 2		0.9534							Column factor: DMSO vs 0.2uM Dis vs 0.35uM Dis	15	0.8286	2, 40	0.1889	F(2, 40) = 3.2317				Row 10		0.0203
		DMSO vs 0.2uM Dis - Row 3		<0.0001							Subjects (matching)		<0.0001	40, 2480	3.882	F(40, 120) = 1.4952				Row 11		>0.9999
		DMSO vs 0.35uM Dis - Row 3		<0.0001																Row 12		>0.9999
		0.2uM Dis vs 0.35uM Dis - Row 3		0.9978					8g	Kruskall-Wallis test	DMSO vs 0.2uM Dis vs 0.35uM Dis	DMSO: 15 0.2uM Dis: 14 0.35uM Dis: 15	0.0059							Row 13		0.9685
		DMSO vs 0.2uM Dis - Row 4		<0.0001						Dunn' multiple comparison test	DMSO vs 0.2uM Dis		0.0726							Row 14		0.4366
		DMSO vs 0.35uM Dis - Row 4		<0.0001							DMSO vs 0.35uM Dis		0.006							Row 15		0.2037
		0.2uM Dis vs 0.35uM Dis - Row 4		0.7243							0.2uM Dis vs 0.35uM Dis		>0.9999							Row 16		<0.0001
		DMSO vs 0.2uM Dis - Row 5		<0.0001																Row 17		0.0002
		DMSO vs 0.35uM Dis - Row 5		<0.0001					8j	Two-way ANOVA	Interaction		0.0043	5, 340	3.491	F(5, 120) = 2.2899				Row 18		<0.0001
		0.2uM Dis vs 0.35uM Dis - Row 5		0.7048							Row factor: genotype light and dark	6	<0.0001	5, 340	113.5	F(5, 120) = 2.2899				Row 19		0.0034
		DMSO vs 0.2uM Dis - Row 6		<0.0001							Column factor: DMSO vs Dis	30 each group	<0.0001	1, 340	55.15	F(51, 120) = 3.9201				Row 20		0.0425
		DMSO vs 0.35uM Dis - Row 6		<0.0001						Sidak's multiple comparison test	DMSO: non-inj L vs Sncga L		>0.9999							Row 21		0.9991
		0.2uM Dis vs 0.35uM Dis - Row 6		0.1735							DMSO: non-inj L vs Sncb L		0.9251							Row 22		>0.9999
		DMSO vs 0.2uM Dis - Row 7		<0.0001							DMSO: non-inj L vs non-inj D		<0.0001							Row 23		0.9914
		DMSO vs 0.35uM Dis - Row 7		<0.0001							DMSO: non-inj L vs Sncga D		<0.0001							Row 24		0.5532
		0.2uM Dis vs 0.35uM Dis - Row 7		0.2187							DMSO: non-inj L vs Sncb D		<0.0001							Row 25		0.9077
		DMSO vs 0.2uM Dis - Row 8		<0.0001							DMSO: Sncga L vs Sncb L		0.533							Row 26		<0.0001
		DMSO vs 0.35uM Dis - Row 8		<0.0001							DMSO: Sncga L vs non-inj D		<0.0001							Row 27		0.0002
		0.2uM Dis vs 0.35uM Dis - Row 8		0.0994							DMSO: Sncga L vs Sncga D		<0.0001							Row 28		0.0008
		DMSO vs 0.2uM Dis - Row 9		<0.0001							DMSO: Sncga L vs Sncb D		<0.0001							Row 29		0.1339
		DMSO vs 0.35uM Dis - Row 9		<0.0001							DMSO: Sncb L vs non-inj D		<0.0001							Row 30		0.2701
		0.2uM Dis vs 0.35uM Dis - Row 9		0.5932							DMSO: Sncb L vs Sncga D		<0.0001							Row 31		>0.9999
		DMSO vs 0.2uM Dis - Row 10		<0.0001							DMSO: Sncb L vs Sncb D		<0.0001						Two-way RM ANOVA (Sncga-KO)	Interaction		0.001	30, 1770	2.013	F(30, 120) = 1.5543
		DMSO vs 0.35uM Dis - Row 10		<0.0001							DMSO: Non-inj D vs Sncga D		>0.9999							Row factor: Time	31	<0.0001	30, 1770	117	F(30, 120) = 1.5543
		0.2uM Dis vs 0.35uM Dis - Row 10		0.4362							DMSO: Non-inj D vs Sncb D		>0.9999							Column factor: DMSO vs Dis	30	0.1385	1, 59	2.255	F(1, 40) = 4.0847
		DMSO vs 0.2uM Dis - Row 11		<0.0001							DMSO: Sncga D vs Sncb D		>0.9999							Subjects (matching)		<0.0001	54, 1770	11.2	F(40, 120) = 1.4952
		DMSO vs 0.35uM Dis - Row 11		<0.0001							Dis: non-inj L vs Sncga L		>0.9999						Sidak's multiple comparison test	Row 1		>0.9999
		0.2uM Dis vs 0.35uM Dis - Row 11		0.8218							Dis: non-inj L vs Sncb L		>0.9999							Row 2		>0.9999
		DMSO vs 0.2uM Dis - Row 12		<0.0001							Dis: non-inj L vs non-inj D		<0.0001							Row 3		>0.9999
		DMSO vs 0.35uM Dis - Row 12		<0.0001							Dis: non-inj L vs Sncga D		<0.0001							Row 4		0.8505
		0.2uM Dis vs 0.35uM Dis - Row 12		0.5961							Dis: non-inj L vs Sncb D		<0.0001							Row 5		0.5513
		DMSO vs 0.2uM Dis - Row 13		<0.0001							Dis: Sncga L vs Sncb L		0.9983							Row 6		0.1536
		DMSO vs 0.35uM Dis - Row 13		<0.0001							Dis: Sncga L vs non-inj D		<0.0001							Row 7		0.9979
		0.2uM Dis vs 0.35uM Dis - Row 13		0.8246							Dis: Sncga L vs Sncga D		<0.0001							Row 8		>0.9999
		DMSO vs 0.2uM Dis - Row 14		<0.0001							Dis: Sncga L vs Sncb D		<0.0001							Row 9		>0.9999
		DMSO vs 0.35uM Dis - Row 14		<0.0001							Dis: Sncb L vs non-inj D		<0.0001							Row 10		0.9861
		0.2uM Dis vs 0.35uM Dis - Row 14		0.4005							Dis: Sncb L vs Sncga D		<0.0001							Row 11		>0.9999
		DMSO vs 0.2uM Dis - Row 15		<0.0001							Dis: Sncb L vs Sncb D		<0.0001							Row 12		>0.9999
		DMSO vs 0.35uM Dis - Row 15		<0.0001							Dis: Non-inj D vs Sncga D		0.0007							Row 13		0.98
		0.2uM Dis vs 0.35uM Dis - Row 15		0.7766							Dis: Non-inj D vs Sncb D		>0.9999							Row 14		0.1597
		DMSO vs 0.2uM Dis - Row 16		<0.0001							Dis: Sncga D vs Sncb D		0.0004							Row 15		0.0485
		DMSO vs 0.35uM Dis - Row 16		<0.0001																Row 16		0.9606
		0.2uM Dis vs 0.35uM Dis - Row 16		0.0166						Sidak's multiple comparison test	non-inj L: dmso vs dis		0.177							Row 17		>0.9999
		DMSO vs 0.2uM Dis - Row 17		<0.0001							Sncga L: dmso vs dis		0.628							Row 18		>0.9999
		DMSO vs 0.35uM Dis - Row 17		<0.0001							Sncb L: dmso vs dis		0.0001							Row 19		>0.9999
		0.2uM Dis vs 0.35uM Dis - Row 17		0.0246							non-inj D: dmso vs dis		<0.0001							Row 20		>0.9999
		DMSO vs 0.2uM Dis - Row 18		<0.0001							Sncga D: dmso vs dis		0.9894							Row 21		>0.9999
		DMSO vs 0.35uM Dis - Row 18		<0.0001							Sncb D: dmso vs dis		<0.0001							Row 22		>0.9999
		0.2uM Dis vs 0.35uM Dis - Row 18		0.0599																Row 23		>0.9999
		DMSO vs 0.2uM Dis - Row 19		<0.0001																Row 24		0.9869
		DMSO vs 0.35uM Dis - Row 19		<0.0001																Row 25		0.9908
		0.2uM Dis vs 0.35uM Dis - Row 19		0.2622																Row 26		0.2837
		DMSO vs 0.2uM Dis - Row 20		<0.0001																Row 27		0.9981
		DMSO vs 0.35uM Dis - Row 20		<0.0001																Row 28		0.9862
		0.2uM Dis vs 0.35uM Dis - Row 20		0.2195																Row 29		>0.9999
		DMSO vs 0.2uM Dis - Row 21		0.0107																Row 30		>0.9999
		DMSO vs 0.35uM Dis - Row 21		0.0058																Row 31		>0.9999
		0.2uM Dis vs 0.35uM Dis - Row 21		0.9775															Two-way RM ANOVA (Sncb-KO)	Interaction		<0.0001	30, 1710	2.382	F(30, 120) = 1.5543
		DMSO vs 0.2uM Dis - Row 22		0.0026																Row factor: Time	31	<0.0001	30, 1710	74.88	F(30, 120) = 1.5543
		DMSO vs 0.35uM Dis - Row 22		0.0002																Column factor: DMSO vs Dis	30	<0.0001	1, 57	28.47	F(1, 40) = 4.0847
		0.2uM Dis vs 0.35uM Dis - Row 22		0.7932																Subjects (matching)		<0.0001	54, 1710	18.58	F(40, 120) = 1.4952
		DMSO vs 0.2uM Dis - Row 23		<0.0001															Sidak's multiple comparison test	Row 1		<0.0001
		DMSO vs 0.35uM Dis - Row 23		<0.0001																Row 2		0.0021
		0.2uM Dis vs 0.35uM Dis - Row 23		0.4903																Row 3		0.0006
		DMSO vs 0.2uM Dis - Row 24		<0.0001																Row 4		<0.0001
		DMSO vs 0.35uM Dis - Row 24		<0.0001																Row 5		0.0003
		0.2uM Dis vs 0.35uM Dis - Row 24		0.6832																Row 6		<0.0001
		DMSO vs 0.2uM Dis - Row 25		<0.0001																Row 7		0.0001
		DMSO vs 0.35uM Dis - Row 25		<0.0001																Row 8		0.0021
		0.2uM Dis vs 0.35uM Dis - Row 25		0.9097																Row 9		0.0095
		DMSO vs 0.2uM Dis - Row 26		<0.0001																Row 10		0.3794
		DMSO vs 0.35uM Dis - Row 26		<0.0001																Row 11		0.149
		0.2uM Dis vs 0.35uM Dis - Row 26		0.0895																Row 12		0.6058
		DMSO vs 0.2uM Dis - Row 27		<0.0001																Row 13		0.3088
		DMSO vs 0.35uM Dis - Row 27		<0.0001																Row 14		0.2709
		0.2uM Dis vs 0.35uM Dis - Row 27		0.1329																Row 15		0.0363
		DMSO vs 0.2uM Dis - Row 28		<0.0001																Row 16		0.0012
		DMSO vs 0.35uM Dis - Row 28		<0.0001																Row 17		0.0766
		0.2uM Dis vs 0.35uM Dis - Row 28		0.0242																Row 18		0.0365
		DMSO vs 0.2uM Dis - Row 29		<0.0001																Row 19		0.4855
		DMSO vs 0.35uM Dis - Row 29		<0.0001																Row 20		0.089
		0.2uM Dis vs 0.35uM Dis - Row 29		0.1129																Row 21		0.461
		DMSO vs 0.2uM Dis - Row 30		<0.0001																Row 22		0.2899
		DMSO vs 0.35uM Dis - Row 30		<0.0001																Row 23		0.1993
		0.2uM Dis vs 0.35uM Dis - Row 30		0.1819																Row 24		0.7281
																				Row 25		0.0144
																				Row 26		<0.0001
																				Row 27		<0.0001
																				Row 28		0.0771
																				Row 29		0.8713
																				Row 30		0.5359
																				Row 31		>0.9999

## Sheet: Figure 9
Graph	Test	Data-sets	Number of values	p value
9b	HC vs PD	Two-tailed Mann-Whitney	HC: 6 PD: 6	0.0411
9c	HC vs PD	Two-tailed Mann-Whitney	HC: 6 PD: 6	0.0931
9d	HC vs PD	Two-tailed Mann-Whitney	HC: 6 PD: 6	0.0152
9e	HC vs PD	Two-tailed Mann-Whitney	HC: 6 PD: 6	0.0152

## Sheet: Figure S1
Graph	Test	Data-sets	Number of values	p value	DFn, DFd	F	F value for α=0.05
S1f	Two-way ANOVA	Interaction		0.0231	2, 66	3.99	F(2, 60) = 3.1504
		Row factor: Soluble fraction vs Insoluble fraction		0.0037	1, 66	9.065	F(1, 60) = 4.0012
		Column factor: Untreated vs 50 uM DOPAL vs 100 uM DOPAL	12 each	<0.0001	2, 66	37.57	F(2, 60) = 3.1504
	Tukey' multiple comparison test	Soluble: Untreated vs 50 uM DOPAL		0.4913
		Soluble: Untreated vs 100 uM DOPAL		0.0005
		Soluble: 50 um DOPAL vs 100 uM DOPAL		0.0151
		Insoluble: Untreated vs 50 uM DOPAL		0.0455
		Insoluble: Untreated vs 100 uM DOPAL		<0.0001
		Insoluble: 50 um DOPAL vs 100 uM DOPAL		<0.0001

[truncated: 7 more sheets: Figure S2, Figure S3, Figure S4, Figure S5, Figure S6, Figure S7, Figure S8]
